# Supplementary material for: Selection and co-selection of antibiotic resistances among Escherichia coli by antibiotic use in primary care: An ecological analysis
Source: PLoS One. 2019 Jun 10;14(6):e0218134. doi: 10.1371/journal.pone.0218134 (PMC6557515; doi:10.1371/journal.pone.0218134)
Supplement: S3 File — (CSV) [file pone.0218134.s003.csv]

ccg	year	month	nitro_R	nitro_tested	ampamox_R	ampamox_tested	clex_R	clex_tested	cip_R	cip_tested	amoxiclav_R	amoxiclav_tested
E38000002	2014	4	1	48	19	48			1	46	8	47
E38000002	2014	5	1	82	38	82			6	81	8	81
E38000002	2014	6	1	51	27	51			8	51	6	51
E38000002	2014	7	0	11	5	11			0	11	2	11
E38000002	2014	10	1	28	15	28			2	28
E38000002	2014	11	0	73	30	73			5	73
E38000002	2014	12	2	99	53	99			15	98
E38000002	2015	1	0	74	42	75			12	73
E38000002	2015	2	0	81	44	81	1	10	3	80
E38000002	2015	3	0	68	41	67			5	67
E38000002	2015	4	0	82	48	81			15	81
E38000002	2015	5	0	68	37	68	0	11	10	66
E38000002	2015	6	2	72	40	72			13	71
E38000002	2015	7	1	59	25	59			6	57
E38000002	2015	8	1	67	34	67			12	64
E38000002	2015	9	0	76	35	76			3	73
E38000002	2015	10	3	97	50	96			17	95
E38000002	2015	11	1	82	42	82			10	82
E38000002	2015	12	1	100	54	100			5	99
E38000002	2016	1	2	91	46	91			22	91
E38000003	2014	12	0	25	16	25					2	25
E38000003	2015	1	3	30	14	28					1	29
E38000003	2015	5	0	13	4	12	3	13	0	13	3	13
E38000003	2015	6	0	15	4	12	1	15	0	15	1	15
E38000003	2015	7	1	17	6	15	2	17	0	16	3	17
E38000003	2015	9	0	12	7	11	5	12	1	10	5	12
E38000003	2015	11	0	14	5	14	2	14	0	13	2	14
E38000003	2016	1	0	13	5	13	1	13	1	12	3	13
E38000004	2014	4	1	48	33	48					3	48
E38000004	2014	5	1	61	45	60			5	12	3	61
E38000004	2014	6	2	38	23	38					4	38
E38000004	2014	7	0	48	26	48					2	48
E38000004	2014	8	1	57	33	57					1	57
E38000004	2014	9	0	66	38	67					5	67
E38000004	2014	10	1	60	30	60			4	12	24	60
E38000004	2014	11	1	56	32	56					32	56
E38000004	2014	12	1	57	32	57			5	12	31	57
E38000004	2015	1	1	68	40	68			6	12	39	68
E38000004	2015	2	1	60	32	60					30	59
E38000004	2015	3	1	71	39	71			3	10	39	71
E38000004	2015	4	4	80	49	78			10	20	29	80
E38000004	2015	5	1	84	53	82			6	14	4	84
E38000004	2015	6	5	92	61	92	4	10	16	28	18	93
E38000004	2015	7	6	94	60	94			6	15	14	94
E38000004	2015	8	0	104	62	101			9	16	10	105
E38000004	2015	9	1	91	54	91			6	12	6	90
E38000004	2015	10	2	91	54	90			11	20	11	90
E38000004	2015	11	2	107	69	108			6	13	4	107
E38000004	2015	12	4	113	67	114			9	24	16	114
E38000004	2016	1	2	97	57	97			8	19	9	96
E38000005	2014	4	3	99	51	99	39	99	11	99	20	99
E38000005	2014	5	3	87	46	87	30	87	14	87	18	87
E38000005	2014	6	2	89	47	89	41	89	11	89	22	89
E38000005	2014	7	0	71	37	70	38	71	6	70	16	71
E38000005	2014	8	2	102	57	102	41	102	15	83	29	85
E38000005	2014	9	4	89	53	89	27	81	6	57	15	59
E38000005	2014	10	1	96	54	93	10	93	6	29	9	31
E38000005	2014	11	6	271	141	271	32	270	19	46	20	37
E38000005	2014	12	2	252	117	237	27	252	20	102	43	104
E38000005	2015	1	8	204	110	204	46	199	22	101	30	102
E38000005	2015	2	1	144	76	130	62	143	17	109	43	109
E38000005	2015	3	6	222	118	208	70	223	21	130	35	123
E38000005	2015	4	9	248	129	248	86	248	30	172	42	169
E38000005	2015	5	6	203	122	202	102	202	33	175	63	173
E38000005	2015	6	5	297	154	297	86	297	41	130	35	117
E38000005	2015	7	1	196	99	194	47	150	22	85	37	88
E38000005	2015	8	4	176	90	176	60	160	20	77	27	78
E38000005	2015	9	6	250	126	250	83	240	29	96	37	97
E38000005	2015	10	5	107	59	102	51	92	16	67	34	74
E38000005	2015	11	3	142	75	141	64	137	19	103	41	109
E38000005	2015	12	10	196	109	193	131	194	36	124	52	130
E38000005	2016	1	3	154	75	150	80	154	26	105	42	113
E38000006	2014	4	6	307	155	306	18	307	31	307	17	307
E38000006	2014	5	5	307	171	308	19	307	19	308	28	307
E38000006	2014	6	5	185	110	187	15	187	11	186	16	187
E38000006	2014	7	10	338	170	338	13	339	13	334	18	338
E38000006	2014	8	14	259	137	259	9	259	16	258	16	257
E38000006	2014	9	13	395	188	396	16	395	38	396	26	397
E38000006	2014	10	6	306	152	307	15	307	26	307	14	305
E38000006	2014	11	8	305	150	305	15	304	20	305	20	305
E38000006	2014	12	9	299	158	300	16	298	14	300	16	300
E38000006	2015	1	12	352	186	352	20	352	17	351	12	351
E38000006	2015	2	9	328	159	324	13	328	17	326	14	327
E38000006	2015	3	17	352	177	353	15	354	12	354	15	354
E38000006	2015	4	8	309	158	312	15	312	14	313	13	310
E38000006	2015	5	7	267	135	266	9	267	16	268	12	267
E38000006	2015	6	10	309	147	310	6	308	18	309	11	309
E38000006	2015	7	11	298	141	298	13	298	21	297	14	301
E38000006	2015	8	7	292	142	293	10	296	14	292	18	292
E38000006	2015	9	10	338	177	338	12	338	19	338	31	336
E38000006	2015	10	16	315	160	316	12	317	20	317	39	318
E38000006	2015	11	12	286	140	286	14	284	15	285	49	284
E38000006	2015	12	10	267	138	268	13	267	16	269	18	266
E38000006	2016	1	10	305	153	300	17	304	22	304	32	302
E38000007	2014	4	0	34	23	34			4	14	7	29
E38000007	2014	5	2	52	34	52	0	12	6	20	7	46
E38000007	2014	6	1	48	30	48			6	16	5	44
E38000007	2014	7	0	53	31	57	1	24	3	29	4	40
E38000007	2014	8	0	32	20	31					2	31
E38000007	2014	9	3	69	34	69	2	23	4	27	7	60
E38000007	2014	10	1	59	30	60	1	11	4	14	19	50
E38000007	2014	11	1	72	44	72	3	19	9	28	38	65
E38000007	2014	12	2	70	39	71	1	23	7	30	28	56
E38000007	2015	1	1	55	23	55	3	13	4	15	17	50
E38000007	2015	2	0	57	32	58	1	15	7	22	25	46
E38000007	2015	3	0	61	31	59			4	14	29	56
E38000007	2015	4	3	69	34	68	5	18	6	23	19	54
E38000007	2015	5	2	55	35	56	3	13	7	21	7	49
E38000007	2015	6	2	77	39	76	2	19	6	23	6	61
E38000007	2015	7	6	65	45	66			7	13	11	65
E38000007	2015	8	0	48	31	48			7	11	9	48
E38000007	2015	9	6	100	56	105	6	26	7	40	7	82
E38000007	2015	10	3	79	48	80	0	26	6	33	5	53
E38000007	2015	11	6	121	84	121	12	63	16	69	13	72
E38000007	2015	12	3	110	66	113	5	37	8	48	9	82
E38000007	2016	1	0	94	57	93	3	34	12	43	10	67
E38000010	2014	4	14	404			33	404	13	47	42	404
E38000010	2014	5	4	213			18	213	8	36	24	213
E38000010	2014	6	10	323	21	53	19	324	11	91	31	324
E38000010	2014	7	1	97	5	12	4	97	1	25	9	95
E38000010	2014	8	4	240	19	42	18	240	8	68	17	239
E38000010	2014	9	2	152	20	43	13	152	5	78	23	151
E38000010	2014	10	3	116	18	28	10	116	6	70	22	114
E38000010	2014	11	5	105	18	37	8	105	3	64	14	105
E38000010	2014	12	3	50			4	52	3	36	13	51
E38000010	2015	1	8	305	89	172	25	301	16	239	56	308
E38000010	2015	2	5	153	50	100	12	152	10	120	26	153
E38000010	2015	3	4	240	82	163	29	242	18	188	29	239
E38000010	2015	4	9	204	86	167	22	208	16	176	25	207
E38000010	2015	5	10	204	61	123	22	200	18	140	35	204
E38000010	2015	6	6	173	86	155	23	174	13	163	30	174
E38000010	2015	7	15	316	92	194	29	315	26	212	44	310
E38000010	2015	8	7	211	100	191	25	212	12	194	25	215
E38000010	2015	9	9	287	96	217	28	284	18	234	31	286
E38000010	2015	10	10	359	86	208	30	359	12	219	49	360
E38000010	2015	11	10	293	81	174	22	296	16	178	35	297
E38000010	2015	12	11	530	99	227	36	527	24	233	62	532
E38000010	2016	1	17	544	90	184	32	542	26	207	73	542
E38000011	2014	4	3	97	58	96	15	95	16	94	26	97
E38000011	2014	5	4	109	52	109	5	106	11	90	26	109
E38000011	2014	6	2	109	64	109	15	108	16	103	24	108
E38000011	2014	7	8	280	135	281	40	279	32	282	64	281
E38000011	2014	8	7	143	70	138	15	138	19	144	36	145
E38000011	2014	9	6	202	90	194	18	197	19	200	52	201
E38000011	2014	10	11	316	146	321	28	316	29	316	77	318
E38000011	2014	11	9	186	106	185	24	184	25	186	52	186
E38000011	2014	12	4	215	117	214	27	212	29	214	55	214
E38000011	2015	1	3	306	156	300	33	294	27	303	95	304
E38000011	2015	2	6	270	119	269	36	273	23	272	68	271
E38000011	2015	3	6	272	141	269	32	270	34	271	71	269
E38000011	2015	4	8	242	126	240	24	243	32	245	48	240
E38000011	2015	5	6	235	126	234	27	235	37	233	60	233
E38000011	2015	6	7	313	163	311	40	308	43	305	101	313
E38000011	2015	7	10	311	152	313	36	308	33	308	80	309
E38000011	2015	8	3	292	154	294	35	292	30	292	85	294
E38000011	2015	9	7	338	176	333	39	334	42	335	91	337
E38000011	2015	10	7	347	179	345	34	345	39	342	84	344
E38000011	2015	11	5	352	186	347	43	343	31	344	63	351
E38000011	2015	12	8	318	178	323	37	322	31	310	101	321
E38000011	2016	1	6	298	157	292	37	291	36	285	87	299
E38000012	2014	4	12	672	396	681	54	666	93	675	143	679
E38000012	2014	5	11	556	292	555	42	545	67	551	102	555
E38000012	2014	6	16	721	389	720	47	716	82	719	165	722
E38000012	2014	7	16	524	283	522	36	501	53	512	113	521
E38000012	2014	8	11	451	234	453	31	440	62	448	115	454
E38000012	2014	9	9	728	367	732	58	718	84	720	160	731
E38000012	2014	10	14	792	379	793	49	773	79	785	170	792
E38000012	2014	11	10	537	272	538	41	514	43	522	100	537
E38000012	2014	12	16	545	289	543	46	529	66	540	104	548
E38000012	2015	1	11	862	471	875	67	854	90	866	170	876
E38000012	2015	2	16	758	389	772	59	759	89	757	150	773
E38000012	2015	3	12	721	371	717	58	703	83	713	157	719
E38000012	2015	4	12	665	350	666	51	649	79	659	142	662
E38000012	2015	5	12	631	368	632	48	613	74	624	176	629
E38000012	2015	6	10	792	420	785	64	772	79	788	197	787
E38000012	2015	7	16	813	452	820	82	801	100	812	182	822
E38000012	2015	8	12	714	404	716	48	695	84	710	148	714
E38000012	2015	9	13	758	357	755	56	749	94	747	132	762
E38000012	2015	10	13	803	397	801	67	783	98	792	118	800
E38000012	2015	11	9	741	390	744	58	723	86	735	133	740
E38000012	2015	12	20	772	418	774	70	751	76	762	142	774
E38000012	2016	1	10	761	398	762	66	750	81	754	147	765
E38000013	2014	4	5	221	118	224	20	218	21	224	46	224
E38000013	2014	5	6	191	95	192	22	187	29	192	43	192
E38000013	2014	6	4	234	125	233	27	227	22	235	53	234
E38000013	2014	7	3	179	91	178	17	168	23	180	43	179
E38000013	2014	8	5	135	60	135	12	124	19	134	33	135
E38000013	2014	9	9	226	129	226	32	214	36	227	64	225
E38000013	2014	10	6	268	144	270	22	249	28	268	66	270
E38000013	2014	11	7	216	124	215	19	201	24	214	42	216
E38000013	2014	12	10	195	101	196	24	180	29	195	43	196
E38000013	2015	1	7	268	142	268	29	260	25	266	56	268
E38000013	2015	2	6	247	135	248	25	233	30	246	52	247
E38000013	2015	3	5	218	116	218	15	209	18	218	34	218
E38000013	2015	4	4	189	114	188	16	186	22	185	48	189
E38000013	2015	5	5	225	125	229	20	223	27	226	59	227
E38000013	2015	6	7	263	130	264	25	260	28	264	59	266
E38000013	2015	7	3	270	139	268	24	267	29	267	64	266
E38000013	2015	8	5	223	109	223	15	219	15	221	45	222
E38000013	2015	9	4	263	118	262	29	260	31	263	47	262
E38000013	2015	10	8	265	130	265	19	260	26	267	44	267
E38000013	2015	11	7	273	139	273	24	264	28	272	53	273
E38000013	2015	12	8	278	136	280	18	276	25	280	54	280
E38000013	2016	1	2	229	119	230	20	226	30	229	49	227
E38000015	2014	4	3	260	134	260	26	260	21	260	2	260
E38000015	2014	5	7	226	115	225	21	226	13	226	2	225
E38000015	2014	6	2	55	28	55	3	55	6	55	1	55
E38000015	2014	7	1	186	98	186	14	183	7	186	4	186
E38000015	2014	8	1	107			10	106	9	107	52	107
E38000015	2014	9	2	231	124	230	20	231	16	230	19	232
E38000015	2014	10	1	189	88	190	10	190	9	190	29	189
E38000015	2014	11	3	210	105	210	16	210	13	210	3	209
E38000015	2014	12	3	187	93	186	15	187	14	186	1	187
E38000015	2015	1	3	227	121	228	15	226	9	228	2	227
E38000015	2015	2	3	211	101	210	15	211	10	210	3	209
E38000015	2015	3	4	226	128	224	36	225	19	227	1	225
E38000015	2015	4	3	164	74	163	17	164	8	162	1	164
E38000015	2015	5	1	190	101	189	14	191	9	191	6	188
E38000015	2015	6	2	123	75	123	11	123	8	122	2	123
E38000015	2015	7	3	84	37	83	4	85	8	84	0	84
E38000015	2015	8	1	129	70	128	8	129	8	129	1	129
E38000015	2015	9	5	174	87	173	14	172	9	170	0	173
E38000015	2015	10	1	186	96	185	13	186	13	186	1	185
E38000015	2015	11	4	169	84	169	17	169	13	169	1	169
E38000015	2015	12	2	199	101	197	19	199	11	198	4	199
E38000015	2016	1	2	190	109	191	11	190	12	190	0	190
E38000016	2015	9	1	10							0	10
E38000016	2015	12	0	10							0	10
E38000017	2014	7	3	71	40	70	4	69	9	70	14	71
E38000017	2014	8	0	88	41	89	6	87	8	89	28	87
E38000017	2014	9	3	87	36	89	12	88	13	88	35	87
E38000017	2014	10	2	41	19	40	3	34	2	41	18	41
E38000017	2014	11	5	143	67	141	11	115	21	143	4	32
E38000017	2014	12	3	116	61	115	8	103	8	117	0	14
E38000017	2015	1	3	148	72	147	9	125	10	148	1	22
E38000017	2015	2	2	80	42	81	2	58	7	81	2	23
E38000017	2015	3	1	129	70	129	6	97	9	128	0	32
E38000017	2015	4	2	123	63	123	6	96	13	121	2	29
E38000017	2015	5	0	107	53	106	7	88	13	105	1	17
E38000017	2015	6	0	97	51	100	3	73	9	100	12	64
E38000017	2015	7	0	139	69	139	5	114	16	141	19	141
E38000017	2015	8	4	148	69	148	8	119	12	146	16	148
E38000017	2015	9	4	138	60	138	4	108	12	137	16	138
E38000017	2015	10	1	126	61	128	2	102	11	127	9	126
E38000017	2015	11	0	137	64	137	4	109	11	135	13	137
E38000017	2015	12	0	106	47	105	5	90	11	105	9	105
E38000017	2016	1	3	127	67	126	5	98	14	126	21	127
E38000020	2014	5	0	10	3	10	4	10	0	10	1	10
E38000020	2014	6	0	16	11	17	9	17	1	17	5	17
E38000020	2014	7	1	80	41	82	13	79			5	79
E38000020	2014	8	1	119	63	119	20	112	5	18	10	112
E38000020	2014	12	2	19	13	19	6	18	6	12	4	12
E38000020	2015	2	0	11	9	12	6	10	3	11	4	12
E38000020	2015	3	0	22	9	19	10	22	2	18	5	18
E38000020	2015	4	0	40	22	38	16	38	6	35	7	37
E38000020	2015	5	3	23	14	23	16	23	6	22	8	23
E38000020	2015	6	0	30	17	30	15	30	4	24	5	23
E38000020	2015	7	0	10
E38000020	2015	8	1	18	10	17	7	16	2	10	4	12
E38000020	2015	9	4	48	6	15	10	48	4	43	1	44
E38000020	2015	10	1	57			12	56	7	55	9	55
E38000020	2015	11	0	51	5	12	10	51	6	48	7	49
E38000020	2015	12	0	52	6	12	8	52	8	47	10	49
E38000020	2016	1	0	49	6	12	6	49	1	48	6	48
E38000022	2014	4	4	445	232	445	6	11	54	444	25	443
E38000022	2014	5	5	117	69	116			8	116	7	117
E38000022	2014	7	5	445	254	443			69	443	24	445
E38000022	2014	8	10	327	141	264	12	160	43	325	55	322
E38000022	2014	9	8	434	212	428	36	432	54	430	45	431
E38000022	2014	10	12	371	189	370	33	370	44	370	46	370
E38000022	2014	11	6	373	202	374	31	372	55	374	37	374
E38000022	2014	12	7	337	180	334	18	327	40	333	19	336
E38000022	2015	1	6	222	112	224	13	223	28	224	43	224
E38000022	2015	2	1	105	60	105	6	103	10	104	9	105
E38000022	2015	3	13	259	137	259	28	255	39	259	37	259
E38000022	2015	4	4	206	109	205	19	203	24	207	24	206
E38000022	2015	5	5	148	83	150	14	144	20	148	17	147
E38000022	2015	6	3	197	112	198	17	194	23	192	23	193
E38000022	2015	7	2	106	51	108	10	102	21	107	8	105
E38000022	2015	8	4	112	52	110	7	109	18	112	11	112
E38000022	2015	9	2	89	51	89	9	86	13	88	14	89
E38000022	2015	10	5	204	109	203	12	204	24	202	14	204
E38000022	2015	11	3	182	90	182	23	179	26	182	18	182
E38000022	2015	12	7	152	79	151	14	151	22	148	8	152
E38000022	2016	1	4	213	116	215	15	210	32	214	29	215
E38000023	2014	4	2	54	35	52	7	52	9	49	19	54
E38000023	2014	5	1	79	38	79	4	73	7	72	18	75
E38000023	2014	6	5	134	46	83	13	134	14	121	46	128
E38000023	2014	7	16	304	7	15	2	19	33	299	148	298
E38000023	2014	8	19	274	7	11	1	11	34	268	145	271
E38000023	2014	9	3	375	8	17	1	15	74	364	189	369
E38000023	2014	10	10	368	6	16	0	15	60	355	181	357
E38000023	2014	11	11	339					59	337	187	337
E38000023	2014	12	12	316	4	10			52	311	180	313
E38000023	2015	1	14	359	8	11	2	11	44	353	176	358
E38000023	2015	2	10	291			29	275	35	290	159	292
E38000023	2015	3	4	292					34	296	137	297
E38000023	2015	4	0	17	9	17	2	18	0	10	3	10
E38000023	2015	5	0	15	9	15	1	14	2	10	2	15
E38000023	2015	6	5	54	10	18	3	19	4	51	20	54
E38000023	2015	7	12	316	12	22	1	23	38	298	161	314
E38000023	2015	8	3	209	8	18	2	19	23	225	105	239
E38000023	2015	9	7	352	11	24	4	24	41	338	162	352
E38000023	2015	10	11	392	13	24	2	24	51	381	192	391
E38000023	2015	11	7	339	16	26	2	24	44	328	169	339
E38000023	2015	12	3	327	13	25	0	25	31	316	142	329
E38000023	2016	1	4	353	13	24	2	24	40	339	156	350
E38000024	2014	4	6	341	15	15	13	341	30	341	11	340
E38000024	2014	5	9	323	13	14	11	323	33	322	8	323
E38000024	2014	6	4	85			4	86	6	86	3	86
E38000024	2014	7	11	356	26	27	23	355	34	353	22	355
E38000024	2014	8	24	285	24	24	23	285	43	285	24	286
E38000024	2014	9	27	369			22	368	48	369	37	368
E38000024	2014	10	22	370	29	29	31	369	41	370	33	369
E38000024	2014	11	17	337	31	32	26	336	31	337	26	337
E38000024	2014	12	20	337	18	18	17	336	39	338	19	334
E38000024	2015	1	8	359			21	359	35	356	37	361
E38000024	2015	2	15	343			19	343	34	340	29	342
E38000024	2015	3	17	388			25	391	47	389	36	390
E38000024	2015	4	13	324			28	324	45	326	36	324
E38000024	2015	5	16	328			28	331	45	332	33	327
E38000024	2015	6	23	367			28	361	37	359	42	363
E38000024	2015	7	10	349			20	351	42	348	29	348
E38000024	2015	8	10	353			16	349	38	352	29	352
E38000024	2015	9	9	364			22	363	40	364	28	364
E38000024	2015	10	16	324			21	323	31	321	28	323
E38000024	2015	11	8	329			21	328	31	329	24	331
E38000024	2015	12	9	300			16	296	33	300	20	297
E38000024	2016	1	21	346			18	345	42	343	40	344
E38000025	2014	9	2	36	23	37	6	37	2	37	1	37
E38000025	2014	10	8	242	129	243	19	243	16	243	4	243
E38000025	2014	11	9	234	128	233	17	234	22	234	8	233
E38000025	2014	12	8	216	119	215	11	215	20	215	2	215
E38000025	2015	1	9	277	145	276	19	273	19	274	6	274
E38000025	2015	2	11	221	120	221	10	221	16	222	6	221
E38000025	2015	3	7	280	145	280	19	278	22	281	8	281
E38000025	2015	4	10	225	120	225	11	223	20	225	5	225
E38000025	2015	5	9	239	121	233	16	238	23	237	5	238
E38000025	2015	6	4	235	123	229	15	234	30	234	3	234
E38000025	2015	7	6	209	108	210	8	212	19	212	5	210
E38000025	2015	8	3	222	122	223	16	220	17	220	10	222
E38000025	2015	9	5	257	147	256	12	257	17	257	3	255
E38000025	2015	10	9	260	127	261	21	261	24	260	7	261
E38000025	2015	11	6	302	160	303	17	303	26	304	4	304
E38000025	2015	12	9	312	183	311	26	309	29	311	19	311
E38000025	2016	1	7	297	162	296	20	296	16	297	9	298
E38000026	2014	4	18	984	500	968	72	982	103	968	58	984
E38000026	2014	5	12	886	450	869	62	883	98	879	52	873
E38000026	2014	6	17	909	455	900	64	908	93	893	67	909
E38000026	2014	7	22	829	412	828	77	829	101	822	53	830
E38000026	2014	8	28	912	450	905	98	913	85	902	72	912
E38000026	2014	9	1	126	62	117	9	126	15	122	10	126
E38000026	2014	10	4	46	13	23	7	46	3	32	10	46
E38000026	2014	11	3	130	43	100	11	130	14	108	12	129
E38000026	2014	12	2	34	5	14	3	34	5	24	6	34
E38000026	2015	1	1	140	60	114	9	139	14	123	7	138
E38000026	2015	2	10	229	119	213	28	228	28	213	20	228
E38000026	2015	3	21	591	309	570	110	589	67	572	67	592
E38000026	2015	4	21	831	406	810	96	831	93	810	67	826
E38000026	2015	5	7	342	176	338	34	340	34	338	17	342
E38000026	2015	6	13	716	341	702	98	713	81	703	41	715
E38000026	2015	7	24	808	402	784	102	804	79	779	57	803
E38000026	2015	8	17	850	391	843	121	848	78	837	50	846
E38000026	2015	9	19	1098	462	1089	86	1100	73	1089	51	1101
E38000026	2015	10	19	1180	541	1154	75	1179	96	1164	62	1176
E38000026	2015	11	26	1010	497	1001	69	1004	93	1003	49	1009
E38000026	2015	12	18	1050	479	1015	85	1041	120	1021	77	1044
E38000026	2016	1	13	937	426	913	62	932	91	916	89	937
E38000027	2014	4	3	181	90	180	93	181	21	181	33	181
E38000027	2014	5	1	183	91	183	98	183	25	183	43	183
E38000027	2014	6	0	170	74	173	76	173	18	172	37	173
E38000027	2014	7	4	184	101	184	101	182	32	183	52	184
E38000027	2014	8	1	155	73	155	89	155	17	154	44	156
E38000027	2014	9	1	93	52	93	48	87	13	93	29	95
E38000027	2014	10	0	54	33	51	3	42	3	53	16	54
E38000027	2014	11	0	51	32	51	17	51	6	51	15	51
E38000027	2014	12	2	154	78	149	16	155	14	155	43	154
E38000027	2015	1	3	146	79	147	41	131	14	146	48	146
E38000027	2015	2	6	196	98	185	100	196	26	196	71	198
E38000027	2015	3	1	186	77	174	72	186	25	186	45	186
E38000027	2015	4	6	322	181	323	129	323	46	322	74	321
E38000027	2015	5	5	325	167	322	123	328	46	325	57	320
E38000027	2015	6	6	316	159	315	98	312	41	313	68	316
E38000027	2015	7	3	232	139	232	75	233	29	234	32	231
E38000027	2015	8	4	208	103	207	67	205	25	205	33	203
E38000027	2015	9	7	298	155	288	114	294	40	296	54	297
E38000027	2015	10	8	233	140	228	72	233	38	233	45	234
E38000027	2015	11	7	293	146	290	98	296	28	296	45	296
E38000027	2015	12	5	267	144	262	96	267	32	268	50	270
E38000027	2016	1	6	289	152	282	92	290	35	288	50	288
E38000028	2014	4	2	206	106	206	21	206	20	201	22	202
E38000028	2014	5	6	254	118	253	18	254	23	242	19	249
E38000028	2014	6	8	221	114	221	19	221	18	204	19	210
E38000028	2014	7	8	147	67	147	6	145	11	136	6	141
E38000028	2014	8	6	209	101	208	20	208	26	204	18	206
E38000028	2014	9	5	161	83	161	17	161	10	155	17	159
E38000028	2014	10	10	241	114	229	14	239	17	128	36	181
E38000028	2014	11	1	200	70	162	11	199	13	76	37	124
E38000028	2014	12	3	202	81	159	11	202	11	88	24	139
E38000028	2015	1	8	274	129	226	16	267	29	271	46	272
E38000028	2015	2	9	241	93	184	18	244	20	245	42	242
E38000028	2015	3	3	227	95	174	15	225	21	226	43	226
E38000028	2015	4	10	212	76	144	14	209	21	211	43	210
E38000028	2015	5	2	221	99	171	9	220	26	220	49	220
E38000028	2015	6	5	255	108	195	18	251	24	251	57	252
E38000028	2015	7	5	282	118	215	13	281	26	282	54	282
E38000028	2015	8	6	216	80	167	15	217	23	215	30	215
E38000028	2015	9	4	228	69	151	15	227	11	199	31	211
E38000028	2015	10	2	242	73	168	12	243	21	239	35	240
E38000028	2015	11	4	263	95	196	15	263	18	261	38	260
E38000028	2015	12	5	233	87	177	15	234	16	233	37	232
E38000028	2016	1	2	240	90	173	12	240	13	234	39	235
E38000029	2014	4	3	80	45	80			9	80	15	80
E38000029	2014	5	1	80	38	80			8	80	6	80
E38000029	2014	6	2	72	40	72			10	72	16	72
E38000029	2014	7	1	11	6	11			2	11	2	11
E38000029	2014	10	0	28	12	27			1	28
E38000029	2014	11	1	144	78	144			21	144
E38000029	2014	12	2	144	77	143			16	144
E38000029	2015	1	2	150	87	150			16	150
E38000029	2015	2	2	121	63	121	0	17	11	122
E38000029	2015	3	1	124	67	124			12	124
E38000029	2015	4	2	131	70	131			19	132
E38000029	2015	5	3	119	71	117	1	23	13	116
E38000029	2015	6	3	126	65	124			15	124
E38000029	2015	7	3	91	45	90			8	91
E38000029	2015	8	2	139	76	137			27	137
E38000029	2015	9	3	157	84	156			19	155
E38000029	2015	10	3	157	73	157			15	157
E38000029	2015	11	1	148	78	149			13	149
E38000029	2015	12	1	157	77	157			22	158
E38000029	2016	1	1	178	86	178			17	174
E38000030	2014	9	0	13	10	13	6	12	6	13	5	13
E38000030	2015	3	0	10	8	10	3	10	5	10	3	10
E38000030	2015	4	1	11	9	11	5	11	5	11	5	11
E38000030	2015	7	0	10	8	10	7	10	5	10	8	10
E38000030	2015	8	2	17	13	17	8	17	4	16	8	16
E38000030	2015	11	2	13	10	13	4	14	3	13	5	13
E38000031	2015	3	2	19			4	19	3	19	0	19
E38000031	2015	4	2	50	16	28	11	50	13	51	5	50
E38000031	2015	5	0	34	17	35	12	35	6	34	10	35
E38000031	2015	6	0	26	15	24	6	26	5	23	3	25
E38000031	2015	7	0	33	12	19	6	33	4	31	4	33
E38000031	2015	8	0	17	11	18	6	18	4	17	2	17
E38000031	2015	9	5	128	5	15	11	127	17	128	8	128
E38000031	2015	10	1	168	9	19	9	166	22	168	9	166
E38000031	2015	11	3	163	9	20	22	161	21	159	12	159
E38000031	2015	12	2	144	11	25	18	142	17	142	17	140
E38000031	2016	1	7	144	6	12	16	144	19	144	18	143
E38000032	2014	4	7	151	78	140	14	151	25	152	38	152
E38000032	2014	5	6	106	64	100	11	105	15	106	35	106
E38000032	2014	6	2	129	67	129	8	128	11	129	25	130
E38000032	2014	7	6	94	8	10	11	93	10	94	47	93
E38000032	2014	8	2	121	6	23	8	122	16	122	49	122
E38000032	2014	9	2	109	57	92	6	109	10	109	28	109
E38000032	2014	10	2	89	44	77	9	88	10	86	28	83
E38000032	2014	11	3	169	84	155	9	169	15	169	43	169
E38000032	2014	12	7	211	111	202	24	210	32	210	60	211
E38000032	2015	1	0	192	107	186	17	190	23	193	39	192
E38000032	2015	2	2	195	93	163	14	191	28	193	38	194
E38000032	2015	3	4	130	53	99	16	131	22	130	33	131
E38000032	2015	4	3	171	91	159	12	170	23	171	38	170
E38000032	2015	5	1	124	78	119	10	125	26	127	39	125
E38000032	2015	6	4	187	103	179	20	190	28	188	54	185
E38000032	2015	7	3	205	117	197	22	204	23	203	51	205
E38000032	2015	8	0	148	68	138	7	146	11	148	30	147
E38000032	2015	9	4	180	94	175	15	180	28	181	32	181
E38000032	2015	10	1	215	114	204	20	215	27	216	33	215
E38000032	2015	11	1	140	78	132	12	141	16	139	25	141
E38000032	2015	12	0	48	23	38	2	47	4	48	9	47
E38000032	2016	1	0	76	32	68	2	75	7	76	12	72
E38000033	2014	7	0	33	16	33	0	33	1	31	7	32
E38000033	2014	8	3	50	20	50	4	48	6	45	16	48
E38000033	2014	9	1	49	21	49	7	49	6	47	20	49
E38000033	2014	10	0	24	14	24	2	24	3	17	9	24
E38000033	2014	11	0	65	30	65	1	64	6	64
E38000033	2014	12	1	60	31	60	6	59	8	58
E38000033	2015	1	3	70	44	70	5	69	13	65
E38000033	2015	2	0	31	15	31	5	30	5	30
E38000033	2015	3	2	59	33	59	2	58	6	54
E38000033	2015	4	2	61	30	59	5	58	9	58	2	11
E38000033	2015	5	0	65	30	65	4	64	5	61
E38000033	2015	6	0	53	20	53	5	54	6	52	5	32
E38000033	2015	7	1	68	37	68	4	68	8	66	11	68
E38000033	2015	8	2	65	31	65	3	65	5	62	10	64
E38000033	2015	9	1	62	38	62	4	60	12	61	7	61
E38000033	2015	10	1	72	41	71	5	72	9	69	13	71
E38000033	2015	11	0	50	21	47	0	50	4	48	3	50
E38000033	2015	12	0	75	37	75	5	75	7	71	9	75
E38000033	2016	1	2	60	36	60	4	60	5	56	14	60
E38000034	2014	4	0	24	12	12	16	248	25	247	13	248
E38000034	2014	5	0	17	12	12	12	202	17	203	13	203
E38000034	2014	6	0	14			8	177	7	178	7	178
E38000034	2014	7	0	11	7	10	11	156	18	157	10	161
E38000034	2014	8	1	22	15	16	17	190	12	190	15	191
E38000034	2014	9	1	23	16	21	15	186	22	185	8	193
E38000034	2014	10	0	22	8	12	7	141	11	142	8	148
E38000034	2014	11	1	21	12	16	10	250	15	249	12	257
E38000034	2014	12	2	35	22	30	13	252	27	254	12	269
E38000034	2015	1	2	224	27	29	20	298	20	299	19	308
E38000034	2015	2	2	261	22	32	18	243	18	247	11	259
E38000034	2015	3	4	198	20	33	10	173	10	176	5	197
E38000034	2015	4	0	219	13	15	24	220	17	219	14	222
E38000034	2015	5	1	153	13	14	14	156	14	155	12	154
E38000034	2015	6	1	259	15	20	27	260	23	261	19	263
E38000034	2015	7	2	284	13	17	27	283	18	279	13	283
E38000034	2015	8	2	271	19	20	35	272	22	275	17	273
E38000034	2015	9	0	303	21	22	32	306	19	305	31	301
E38000034	2015	10	5	279	12	13	31	275	16	279	50	278
E38000034	2015	11	1	226			26	226	10	227	35	226
E38000034	2015	12	3	69			8	70	4	69	6	70
E38000034	2016	1	0	123			12	124	9	126	11	124
E38000035	2014	4	1	218	20	26	17	218	9	27	15	217
E38000035	2014	5	0	101	20	33	10	101	1	32	9	100
E38000035	2014	6	2	209	15	28	19	210	7	28	15	209
E38000035	2014	7	1	152	4	11	10	152	9	78	11	140
E38000035	2014	8	3	219	8	18	22	220	20	202	25	216
E38000035	2014	9	6	287	8	21	28	287	31	288	32	286
E38000035	2014	10	4	282			25	281	30	283	32	281
E38000035	2014	11	4	240	3	14	13	241	22	241	15	241
E38000035	2014	12	3	144			13	142	17	143	18	145
E38000035	2015	1	3	249	3	11	12	246	18	247	23	245
E38000035	2015	2	2	243	1	10	17	243	21	244	21	241
E38000035	2015	3	1	211	4	14	14	206	25	206	13	209
E38000035	2015	4	5	242	8	22	18	243	25	243	12	238
E38000035	2015	5	7	283	7	12	26	285	37	279	35	282
E38000035	2015	6	0	151	9	17	10	151	11	153	11	149
E38000035	2015	7	3	130	8	18	11	129	10	133	13	131
E38000035	2015	8	3	209			12	205	28	208	15	208
E38000035	2015	9	2	97	11	20	10	96	8	97	14	97
E38000035	2015	10	3	216	8	15	19	217	16	217	22	215
E38000035	2015	11	3	298	8	11	14	293	24	296	17	295
E38000035	2015	12	5	270	6	15	20	269	29	271	23	267
E38000035	2016	1	6	338	12	22	28	340	36	337	28	336
E38000036	2014	4	2	11	5	11	2	11	1	11	1	11
E38000036	2014	5	0	12	8	12	3	10	2	12	2	12
E38000036	2014	6	0	13	6	13			1	12	1	13
E38000036	2014	7	2	15			1	12	1	15	7	15
E38000036	2014	8	1	10					1	10	6	10
E38000036	2015	3	0	13	5	13	1	12	0	13	3	13
E38000036	2015	5	0	15	7	15	3	12	2	15	1	14
E38000036	2015	6	0	16	7	16	0	16	1	14	1	16
E38000036	2015	7	1	18	6	17	1	16	2	17	2	16
E38000036	2015	8	1	13	3	11	2	12	0	13	1	13
E38000036	2015	9	1	11	4	11	1	11	1	11	0	11
E38000036	2015	10	0	12	5	10	0	12	1	12	2	12
E38000036	2015	11	2	13	6	13	0	11			1	12
E38000036	2015	12	2	18	8	18	1	17	0	17	0	18
E38000036	2016	1	0	18	6	18	1	15	2	17	1	18
E38000037	2014	10	1	75			5	76			6	76
E38000037	2014	11	6	70			4	70			10	70
E38000037	2014	12	4	60			1	60			7	60
E38000037	2015	1	12	145			6	145	3	11	22	145
E38000037	2015	2	7	93			6	94	2	10	13	94
E38000037	2015	3	4	156			14	159	3	13	15	158
E38000037	2015	4	10	133			9	134			22	134
E38000037	2015	5	1	17			1	17			2	17
E38000037	2015	6	5	62			6	62			7	61
E38000037	2015	7	8	187			9	186	0	14	17	186
E38000037	2015	8	0	42			0	41			6	42
E38000037	2015	9	1	86			6	86			14	86
E38000037	2015	10	6	108			6	110	3	14	10	110
E38000037	2015	11	1	40			2	39			3	40
E38000037	2015	12	12	159			17	157	4	16	26	158
E38000037	2016	1	5	67			6	68			7	67
E38000038	2014	4	12	391	224	390	36	391	36	374	47	390
E38000038	2014	5	15	350	218	351	40	352	44	344	62	346
E38000038	2014	6	13	422	249	421	48	420	41	407	55	422
E38000038	2014	7	10	332	189	330	27	332	38	325	33	329
E38000038	2014	8	2	43	22	42	3	41	2	41	4	39
E38000038	2014	9	6	352	197	352	27	351	37	343	36	350
E38000038	2014	10	3	385	209	383	33	385	36	384	29	385
E38000038	2014	11	3	354	187	353	22	354	27	349	19	352
E38000038	2014	12	9	358	192	358	38	356	37	351	34	358
E38000038	2015	1	11	404	230	401	33	402	36	396	32	404
E38000038	2015	2	10	346	203	342	28	344	34	346	29	346
E38000038	2015	3	11	394	219	394	40	392	42	385	25	394
E38000038	2015	4	6	339	192	337	27	337	36	336	25	338
E38000038	2015	5	10	309	181	309	31	311	31	309	29	309
E38000038	2015	6	6	383	234	383	36	378	34	375	25	381
E38000038	2015	7	9	320	188	316	30	319	32	315	25	316
E38000038	2015	8	9	281	164	281	24	281	31	278	31	279
E38000038	2015	9	3	225	114	224	19	224	26	225	28	225
E38000038	2015	10	11	398	237	400	35	400	32	398	65	400
E38000038	2015	11	9	418	260	418	31	421	44	421	64	420
E38000038	2015	12	11	428	272	426	40	427	41	428	44	426
E38000038	2016	1	14	444	285	441	28	445	36	433	33	445
E38000039	2014	9	3	68	35	68	8	68	11	68	5	68
E38000039	2014	10	4	146	67	146	10	146	14	146	8	146
E38000039	2014	11	5	122	61	122	10	122	15	122	6	122
E38000039	2014	12	1	129	73	129	15	129	13	129	15	129
E38000039	2015	1	2	123	72	123	14	123	20	122	9	123
E38000039	2015	2	1	109	53	109	10	109	17	109	12	107
E38000039	2015	3	2	101	50	100	12	101	12	100	9	101
E38000039	2015	4	2	117	66	118	15	117	18	116	11	117
E38000039	2015	5	2	116	61	116	17	116	22	116	9	114
E38000039	2015	6	5	97	46	96	10	96	13	96	5	96
E38000039	2015	7	3	91	43	88	11	90	10	91	3	90
E38000039	2015	8	1	93	57	94	8	93	9	94	7	95
E38000039	2015	9	3	118	60	118	12	120	17	119	9	120
E38000039	2015	10	1	106	49	106	6	106	8	106	3	106
E38000039	2015	11	1	132	61	129	15	132	17	132	8	133
E38000039	2015	12	5	99	41	99	8	99	10	99	7	99
E38000039	2016	1	4	126	71	126	6	124	15	125	15	126
E38000040	2014	7	1	15					0	12	2	15
E38000040	2014	8	0	16					0	10	2	15
E38000040	2014	9	0	30	9	17			3	22	6	30
E38000040	2014	10	0	38	13	24	2	17	5	31	9	38
E38000040	2014	11	0	24	5	12	0	10	1	19	5	24
E38000040	2014	12	2	34	13	20	4	21	8	30	12	34
E38000040	2015	1	1	16			0	10	2	16	5	16
E38000040	2015	2	2	23	16	19	4	22	5	23	5	24
E38000040	2015	3	1	32	16	25	3	25	4	30	5	33
E38000040	2015	4	2	24	13	23	0	23	4	21	0	22
E38000040	2015	5	0	29	18	29	6	28	6	17	6	29
E38000040	2015	6	2	168	86	169	14	168	11	163	8	170
E38000040	2015	7	3	269	133	262	21	261	23	259	18	273
E38000040	2015	8	6	214	106	212	21	211	23	206	19	214
E38000040	2015	9	11	316	141	305	33	306	45	306	22	317
E38000040	2015	10	6	329	176	323	27	323	25	322	23	331
E38000040	2015	11	10	296	165	283	30	286	33	287	25	296
E38000040	2015	12	7	300	180	291	31	290	40	285	19	301
E38000040	2016	1	8	323	168	312	35	311	35	311	27	319
E38000041	2014	7	0	17	5	17	1	17			0	16
E38000041	2014	8	2	95	48	94	4	95			4	94
E38000041	2014	9	4	219	117	218	12	219	6	18	16	219
E38000041	2014	10	1	55	32	55	2	55			0	55
E38000041	2014	11	6	396	216	396	26	394	14	34	20	395
E38000041	2014	12	8	269	147	269	17	266	9	21	8	266
E38000041	2015	1	3	326	201	321	24	325	10	25	22	325
E38000041	2015	2	9	600	179	322	39	602	17	40	187	597
E38000041	2015	3	17	800	255	502	52	799	24	64	199	801
E38000041	2015	4	13	749	249	467	49	745	23	68	194	746
E38000041	2015	5	9	536	132	283	38	536	20	40	176	540
E38000041	2015	6	6	709	223	400	47	707	23	65	200	711
E38000041	2015	7	12	757	200	372	52	757	21	72	246	761
E38000041	2015	8	4	437	206	401	25	441	16	40	57	441
E38000041	2015	9	7	649	196	386	32	647	13	38	176	647
E38000041	2015	10	10	499	177	339	34	496	13	45	104	498
E38000041	2015	11	8	691	199	382	50	691	22	56	193	690
E38000041	2015	12	12	559	189	379	35	557	16	53	134	560
E38000041	2016	1	7	572	221	393	29	567	10	47	130	568
E38000042	2014	4	10	206	118	208	20	207	23	208	26	208
E38000042	2014	5	6	189	100	192	12	189	18	191	19	192
E38000042	2014	6	9	241	139	241	21	241	26	242	34	241
E38000042	2014	7	10	256	145	256	16	255	26	257	30	257
E38000042	2014	8	4	191	113	191	13	192	16	190	30	191
E38000042	2014	9	6	192	110	194	19	193	14	195	32	193
E38000042	2014	10	0	105	53	103	3	104	6	105	27	106
E38000042	2014	11	0	45	29	45	7	45	4	44	9	41
E38000042	2014	12	5	196	109	197	15	197	16	197	22	197
E38000042	2015	1	8	248	130	247	20	248	19	247	36	248
E38000042	2015	2	5	237	135	237	17	236	12	121	27	235
E38000042	2015	3	7	309	190	306	18	307	6	31	44	304
E38000042	2015	4	12	285	174	281	15	283	10	27	40	284
E38000042	2015	5	8	269	148	271	18	272	6	24	47	272
E38000042	2015	6	7	244	134	245	17	245	10	30	42	245
E38000042	2015	7	9	257	155	259	14	259	4	24	36	259
E38000042	2015	8	8	240	133	238	14	239	6	20	41	241
E38000042	2015	9	8	287	153	287	15	287	8	23	38	287
E38000042	2015	10	6	292	163	294	22	291	10	31	48	294
E38000042	2015	11	11	293	166	295	20	293	10	27	40	292
E38000042	2015	12	3	302	153	302	10	299	7	23	51	300
E38000042	2016	1	6	312	157	313	24	310	7	34	34	312
E38000043	2014	4	3	199			25	199	39	199	18	199
E38000043	2014	5	6	177			28	177	29	177	36	177
E38000043	2014	6	7	235			40	234	40	235	52	235
E38000043	2014	7	7	222			36	220	28	222	48	222
E38000043	2014	8	5	181			30	180	32	180	26	181
E38000043	2014	9	4	194			29	193	27	183	18	195
E38000043	2014	10	7	269			32	267	34	268	16	270
E38000043	2014	11	3	53			6	53	9	53	1	53
E38000043	2014	12	6	217			27	215	25	216	7	217
E38000043	2015	1	9	239			36	241	32	241	19	240
E38000043	2015	2	4	220			29	220	35	221	9	220
E38000043	2015	3	9	202			35	203	19	201	15	202
E38000043	2015	4	4	164			32	165	20	166	19	166
E38000043	2015	5	6	182			26	179	23	178	13	181
E38000043	2015	6	5	195	4	12	36	194	23	193	18	194
E38000043	2015	7	4	177			28	180	28	180	4	179
E38000043	2015	8	3	208			39	206	23	200	7	208
E38000043	2015	9	4	232			32	231	26	231	13	232
E38000043	2015	10	5	232			23	231	17	230	21	234
E38000043	2015	11	12	238	5	12	28	237	28	231	32	236
E38000043	2015	12	5	231			31	230	27	228	15	229
E38000043	2016	1	9	246			47	241	23	244	22	246
E38000044	2014	4	2	10	7	10	1	10	1	10	2	10
E38000044	2014	7	1	11	7	11	1	10	0	11	3	11
E38000044	2014	9	0	16	8	15	1	15	0	15	1	16
E38000044	2014	10	0	13	4	13	1	12	1	13	1	12
E38000044	2014	12	0	14	5	14	0	14	0	14	0	14
E38000044	2015	1	0	20	11	20	1	20	1	20	1	20
E38000044	2015	2	0	25	15	25	2	25	3	25	2	25
E38000044	2015	3	0	13	4	13	1	13	1	13	0	13
E38000044	2015	4	1	16	9	16	1	16	1	15	2	15
E38000044	2015	7	0	17	6	16	2	16	0	17	1	17
E38000044	2015	8	1	11	7	11	1	11	2	11	1	11
E38000044	2015	9	0	11	4	11	1	11	0	11	0	10
E38000044	2015	10	0	17	9	18	0	17	0	17	6	17
E38000044	2015	11	0	13	4	13	0	13	0	13	1	13
E38000045	2014	12	0	18	7	16					2	18
E38000045	2015	1	0	11							1	11
E38000045	2015	3	1	14	4	13					3	15
E38000045	2015	4	1	10	6	10					2	10
E38000045	2015	5	0	16	6	14					3	13
E38000045	2015	6	0	21	10	19	2	12	0	13	2	11
E38000045	2015	7	0	12	4	11
E38000045	2015	8	0	19	5	16
E38000045	2015	9	1	18	8	15
E38000045	2015	10	2	56	29	54	10	51	4	48	4	11
E38000045	2015	11	11	528	247	526	32	517	36	522	6	11
E38000045	2015	12	14	476	220	471	25	464	36	471	7	13
E38000045	2016	1	9	408	204	405	28	398	24	395
E38000046	2014	4	12	385	218	401	22	64	38	396	41	399
E38000046	2014	5	14	344	182	354	26	66	32	345	65	347
E38000046	2014	6	11	404	225	413	16	62	34	405	55	411
E38000046	2014	7	12	440	227	444	15	71	36	433	52	439
E38000046	2014	8	5	363	171	362	10	53	26	351	40	357
E38000046	2014	9	10	413	192	415	21	68	40	402	44	409
E38000046	2014	10	10	440	205	440	13	65	28	432	36	435
E38000046	2014	11	9	370	181	371	12	49	31	364	18	369
E38000046	2014	12	9	415	185	416	16	57	30	408	18	410
E38000046	2015	1	8	434	230	437	25	83	39	440	34	438
E38000046	2015	2	5	386	208	385	14	63	39	383	27	385
E38000046	2015	3	10	451	212	449	19	66	36	449	25	452
E38000046	2015	4	4	393	201	393	19	65	31	385	31	390
E38000046	2015	5	12	379	180	376	18	78	29	376	42	378
E38000046	2015	6	4	398	190	395	6	60	31	391	23	397
E38000046	2015	7	11	421	217	419	13	75	36	420	39	422
E38000046	2015	8	3	384	190	382	16	72	35	382	34	383
E38000046	2015	9	8	453	208	454	15	62	44	456	43	454
E38000046	2015	10	7	413	206	412	18	68	30	410	52	414
E38000046	2015	11	8	444	243	441	13	85	32	442	61	442
E38000046	2015	12	11	423	193	418	13	65	34	422	34	420
E38000046	2016	1	3	409	203	410	13	73	37	410	34	407
E38000047	2014	4	17	427	245	426	31	427	38	427	44	427
E38000047	2014	5	18	456	271	455	27	457	40	456	43	455
E38000047	2014	6	15	432	246	432	30	430	34	431	50	434
E38000047	2014	7	21	493	261	495	40	494	49	494	64	497
E38000047	2014	8	17	420	225	422	18	419	34	420	50	419
E38000047	2014	9	17	411	225	413	27	411	42	411	53	414
E38000047	2014	10	4	201	108	201	8	200	15	199	41	200
E38000047	2014	11	3	75	47	75	6	75	7	75	7	74
E38000047	2014	12	18	399	221	398	23	400	36	399	43	400
E38000047	2015	1	23	531	321	530	34	530	47	531	90	530
E38000047	2015	2	17	549	297	550	20	549	22	300	64	547
E38000047	2015	3	29	572	342	571	39	572	29	60	108	572
E38000047	2015	4	21	560	326	559	31	561	14	57	102	560
E38000047	2015	5	21	485	253	484	28	487	15	46	71	484
E38000047	2015	6	23	472	274	475	28	472	19	46	77	475
E38000047	2015	7	21	561	331	560	41	561	19	59	103	558
E38000047	2015	8	20	474	272	471	41	471	13	60	90	473
E38000047	2015	9	18	576	325	575	39	571	22	47	100	576
E38000047	2015	10	15	547	309	548	36	546	11	54	90	548
E38000047	2015	11	11	513	260	509	29	512	13	43	77	511
E38000047	2015	12	14	510	267	510	27	507	8	51	90	510
E38000047	2016	1	16	504	308	506	39	505	19	65	77	507
E38000048	2014	7	3	56	35	65	6	63			2	31
E38000048	2014	8	3	155	122	192	28	189	16	23	11	73
E38000048	2015	3	0	13			1	13	3	13	1	12
E38000048	2015	4	0	17			2	16	2	17	4	17
E38000048	2015	10	0	15			1	15	2	15	0	15
E38000048	2015	11	0	12			2	12	2	12	2	12
E38000048	2015	12	0	10					2	10
E38000048	2016	1	0	16			1	16	2	15	0	16
E38000049	2014	4	12	245	18	36	17	245	28	244	83	244
E38000049	2014	5	7	196	16	39	12	197	17	197	63	196
E38000049	2014	6	11	328	21	40	24	329	30	328	130	330
E38000049	2014	7	5	133	18	38	12	132	11	129	46	132
E38000049	2014	8	5	250	16	35	23	251	16	245	76	247
E38000049	2014	9	9	380	9	17	24	380	29	367	148	375
E38000049	2014	10	19	449	11	18	32	450	35	434	176	436
E38000049	2014	11	11	423	20	43	38	423	49	392	141	396
E38000049	2014	12	12	430	24	42	35	428	34	393	156	398
E38000049	2015	1	4	478	6	15	40	474	48	467	190	466
E38000049	2015	2	4	87	14	34	12	88	8	76	23	78
E38000049	2015	3	9	337	199	338	66	336	39	321	30	324
E38000049	2015	4	14	568	262	574	71	572	56	544	28	552
E38000049	2015	5	9	173	88	170	24	170	27	166	7	168
E38000049	2015	6	9	496	237	493	65	495	32	452	31	453
E38000049	2015	7	14	621	332	622	89	610	72	589	32	605
E38000049	2015	8	16	606	293	600	90	601	47	584	42	591
E38000049	2015	9	14	759	374	758	82	755	75	720	37	721
E38000049	2015	10	13	708	332	710	47	704	56	699	48	707
E38000049	2015	11	14	683	336	682	49	682	59	669	39	675
E38000049	2015	12	15	747	353	745	81	744	62	715	59	727
E38000049	2016	1	13	670	332	668	47	669	62	656	69	664
E38000050	2014	4	1	23			0	23	3	23	0	23
E38000050	2014	5	1	19			0	19	1	19	0	18
E38000050	2014	7	1	19			1	19	2	19	0	19
E38000050	2014	8	0	18			2	18	3	18	2	17
E38000050	2014	9	4	23			1	23	1	23	2	21
E38000050	2014	10	2	25			2	25	1	25	4	25
E38000050	2014	11	3	20			0	20	0	20	1	20
E38000050	2014	12	0	22			2	22	1	22	2	21
E38000050	2015	1	0	23			0	24	5	24	0	24
E38000050	2015	2	1	25			2	25	5	25	2	25
E38000050	2015	3	0	21			1	21	2	21	2	20
E38000050	2015	4	0	24			0	24	5	24	0	24
E38000050	2015	5	0	18			0	17	3	18	0	18
E38000050	2015	6	1	29			1	27	2	29	2	29
E38000050	2015	7	0	34			2	34	3	36	1	35
E38000050	2015	8	0	18			3	18	4	18	3	18
E38000050	2015	9	0	26			2	26	5	26	1	26
E38000050	2015	10	0	24			2	24	2	23	2	24
E38000050	2015	11	0	17			0	17	1	17	0	17
E38000050	2015	12	0	26			2	26	2	26	2	26
E38000050	2016	1	0	27			0	27	0	26	3	26
E38000051	2014	4	11	498			43	495	56	496	57	498
E38000051	2014	5	1	277			17	277	32	276	17	277
E38000051	2014	6	9	350			31	350	41	350	46	350
E38000051	2014	7	11	486			41	486	54	486	50	485
E38000051	2014	8	8	353			20	351	36	353	25	353
E38000051	2014	9	10	419			34	416	41	418	45	419
E38000051	2014	10	9	396			28	393	42	393	41	395
E38000051	2014	11	9	372			39	373	49	373	39	374
E38000051	2014	12	4	464			37	461	50	462	50	464
E38000051	2015	1	9	504			46	498	54	505	59	505
E38000051	2015	2	8	456			41	453	54	458	49	457
E38000051	2015	3	15	442			35	437	53	435	41	441
E38000051	2015	4	9	427			44	426	51	426	52	433
E38000051	2015	5	15	408			36	405	47	407	46	407
E38000051	2015	6	12	414			47	412	60	411	53	412
E38000051	2015	7	11	478			34	478	48	477	45	473
E38000051	2015	8	14	471			32	472	46	473	40	473
E38000051	2015	9	11	458			23	455	51	456	30	458
E38000051	2015	10	12	495			32	497	48	499	37	494
E38000051	2015	11	6	460			40	453	57	458	48	458
E38000051	2015	12	18	489			40	490	67	486	49	491
E38000051	2016	1	12	484			34	479	45	477	44	483
E38000052	2014	7	12	393	192	393			34	392	41	393
E38000052	2014	8	10	313	159	313			36	315	37	313
E38000052	2014	9	8	438	200	438			26	438	33	437
E38000052	2014	10	12	456	248	454			46	453	43	455
E38000052	2014	11	13	417	201	416			23	421	45	421
E38000052	2014	12	4	392	209	393			29	393	42	395
E38000052	2015	1	4	438	205	436			26	438	40	436
E38000052	2015	2	5	373	214	375			26	375	61	375
E38000052	2015	3	8	434	237	436			35	436	68	434
E38000052	2015	4	8	354	211	358			24	359	51	359
E38000052	2015	5	10	377	189	378			19	376	36	376
E38000052	2015	6	14	408	229	404			33	402	45	407
E38000052	2015	7	10	422	226	422	8	10	36	419	54	421
E38000052	2015	8	6	333	179	333			30	332	38	332
E38000052	2015	9	6	504	231	504			45	505	48	501
E38000052	2015	10	9	518	265	520			40	521	42	519
E38000052	2015	11	6	489	254	487			27	491	49	490
E38000052	2015	12	9	480	263	479			35	481	82	482
E38000052	2016	1	8	485	252	485			26	485	65	487
E38000053	2014	4	1	16	5	12	0	16			1	15
E38000053	2014	5	0	11	5	11	0	11	1	11	0	11
E38000053	2014	9	0	10	2	10	0	10	1	10	1	10
E38000053	2014	11	0	12			2	12	4	12	4	12
E38000053	2015	1	0	11			2	11	1	11	4	11
E38000053	2015	2	2	14	7	11	3	14	4	14	2	14
E38000053	2015	6	1	14			2	13	3	14	3	14
E38000053	2015	7	1	20	9	12	3	20	8	20	5	20
E38000053	2015	8	0	17	6	13	1	17	2	17	4	17
E38000053	2015	10	2	15			4	15	3	15	3	15
E38000053	2015	11	2	20			2	20	3	20	3	20
E38000053	2015	12	0	15			4	15	5	15	5	15
E38000054	2014	9	9	132	64	131	5	129	8	131	11	132
E38000054	2014	10	4	237	116	235	18	234	23	236	18	237
E38000054	2014	11	7	211	104	208	15	209	14	213	25	213
E38000054	2014	12	8	243	120	240	19	240	32	242	19	240
E38000054	2015	1	4	218	111	213	21	212	32	219	26	218
E38000054	2015	2	6	220	106	220	19	220	18	220	22	221
E38000054	2015	3	11	178	99	174	25	172	24	176	22	178
E38000054	2015	4	5	201	103	201	16	203	27	204	13	202
E38000054	2015	5	6	188	106	187	18	189	24	189	17	188
E38000054	2015	6	8	192	90	190	22	191	22	191	20	192
E38000054	2015	7	8	140	68	139	11	139	15	142	8	142
E38000054	2015	8	4	171	76	172	10	170	14	173	10	172
E38000054	2015	9	11	262	115	259	18	255	23	260	20	262
E38000054	2015	10	7	226	100	226	16	227	18	228	13	228
E38000054	2015	11	11	258	126	258	27	256	29	257	15	258
E38000054	2015	12	11	245	114	240	21	241	30	246	15	244
E38000054	2016	1	8	261	133	263	29	253	38	264	28	262
E38000055	2014	4	10	361	182	362	29	361	19	55	16	55
E38000055	2014	5	14	338	183	338	29	338	14	45	11	45
E38000055	2014	6	5	190	88	189	11	190	5	20	6	20
E38000055	2014	7	3	146	72	147	7	146	5	13	3	13
E38000055	2014	9	5	187	87	186	17	187	16	144	38	160
E38000055	2014	10	7	301	144	301	21	301	16	289	45	292
E38000055	2014	11	8	318	132	318	21	318	16	305	27	306
E38000055	2014	12	8	353	169	352	29	354	31	335	8	332
E38000055	2015	1	6	285	146	286	21	285	23	264	4	265
E38000055	2015	2	6	314	156	316	26	316	24	303	14	297
E38000055	2015	3	8	325	169	327	32	325	17	313	15	311
E38000055	2015	4	9	292	150	295	15	294	17	283	9	285
E38000055	2015	5	4	224	113	223	16	222	14	207	8	206
E38000055	2015	6	6	364	200	368	35	364	36	354	7	354
E38000055	2015	7	5	315	146	317	16	313	23	284	15	274
E38000055	2015	8	11	322	155	323	17	324	21	303	16	306
E38000055	2015	9	9	344	166	346	27	346	32	336	26	333
E38000055	2015	10	5	317	142	318	21	320	19	303	22	305
E38000055	2015	11	9	313	168	312	30	310	30	301	32	299
E38000055	2015	12	4	329	148	331	20	329	16	314	16	312
E38000055	2016	1	7	342	164	342	26	339	26	313	25	309
E38000056	2015	1	9	361			26	360	10	28	13	360
E38000056	2015	2	5	319			27	319	10	24	7	318
E38000056	2015	3	4	347			31	352	14	23	5	350
E38000056	2015	4	0	123			13	124	5	13	4	124
E38000056	2015	5	1	261			18	260	9	18	7	259
E38000056	2015	6	4	321			27	324	10	19	7	318
E38000056	2015	7	4	384			28	385	10	26	18	381
E38000056	2015	8	12	278			25	278	8	24	12	276
E38000056	2015	9	4	260			17	258	7	21	10	253
E38000056	2015	10	2	241			22	240	10	18	27	240
E38000056	2015	11	4	128			10	128	2	14	17	127
E38000056	2015	12	7	237			15	236	6	16	10	235
E38000056	2016	1	4	174			14	172	5	11	11	173
E38000057	2014	4	2	102	60	102	3	103	13	103	17	100
E38000057	2014	5	0	28	17	28	1	28	1	28	1	28
E38000057	2014	6	0	75	45	74	5	72	10	75	5	70
E38000057	2014	7	1	99	57	100	8	99	17	99	8	98
E38000057	2014	8	3	132	86	132	19	132	17	124	29	124
E38000057	2014	9	19	184	92	183	24	184	20	156	22	157
E38000057	2014	10	4	152	77	151	15	152	13	116	23	117
E38000057	2014	11	5	230	110	229	17	229	16	98	20	97
E38000057	2014	12	7	237	138	230	23	236	22	135	27	132
E38000057	2015	1	11	200	123	200	23	197	23	149	37	154
E38000057	2015	2	1	90	55	90	15	90	11	70	15	70
E38000057	2015	3	5	172	105	169	33	173	23	133	31	133
E38000057	2015	4	3	165	89	165	23	165	24	120	26	121
E38000057	2015	5	4	120	70	119	23	120	23	107	24	107
E38000057	2015	6	4	206	109	208	27	207	19	104	18	99
E38000057	2015	7	3	132	76	130	16	118	15	96	23	94
E38000057	2015	8	2	158	79	155	26	150	18	90	27	95
E38000057	2015	9	5	193	87	192	40	190	26	113	28	111
E38000057	2015	10	2	99	55	101	16	90	10	84	14	84
E38000057	2015	11	4	124	68	122	19	117	21	99	10	99
E38000057	2015	12	16	132	74	131	38	134	12	96	27	109
E38000057	2016	1	2	154	90	154	33	155	18	118	30	127
E38000058	2014	4	3	114	66	113	5	35	3	84	41	114
E38000058	2014	5	1	111	66	111	2	36	5	110	42	111
E38000058	2014	6	2	87	49	87	2	32	4	87	28	87
E38000058	2014	7	0	64	42	64			1	64	32	64
E38000058	2014	8	0	116	60	117	2	38	7	117	37	116
E38000058	2014	9	2	116	63	117	5	30	7	117	39	117
E38000058	2014	10	1	123	74	123	3	36	5	122	50	122
E38000058	2014	11	3	159	81	159	4	34	7	158	47	159
E38000058	2014	12	1	113	55	114	0	28	3	114	37	114
E38000058	2015	1	3	131	65	131	3	42	8	130	38	132
E38000058	2015	2	2	107	54	108	0	32	4	106	28	108
E38000058	2015	3	3	130	69	130	2	38	7	131	51	129
E38000058	2015	4	3	118	63	117	3	29	11	117	37	117
E38000058	2015	5	1	94	52	92			5	93	45	91
E38000058	2015	6	4	135	24	56	0	37	8	135	44	134
E38000058	2015	7	0	135	20	39	1	40	7	135	57	134
E38000058	2015	8	1	131	28	48	4	48	10	131	38	130
E38000058	2015	9	0	141	21	42	4	41	12	140	62	143
E38000058	2015	10	3	154	22	39	2	38	7	154	58	154
E38000058	2015	11	2	149	26	41	3	42	8	148	55	147
E38000058	2015	12	1	143	17	37	2	36	5	143	50	143
E38000058	2016	1	1	115	9	23	1	23	4	115	41	116
E38000059	2014	4	11	253	123	254	23	254	27	255	35	255
E38000059	2014	5	10	261	125	261	18	261	22	260	34	259
E38000059	2014	6	7	216	106	202	19	216	18	217	23	217
E38000059	2014	7	12	318			26	318	20	318	146	318
E38000059	2014	8	11	256			19	256	23	256	132	256
E38000059	2014	9	10	171	50	116	18	171	15	170	64	171
E38000059	2014	10	0	69			6	69	6	70	33	70
E38000059	2014	11	6	77	4	10	6	77	3	75	37	77
E38000059	2014	12	4	167	68	128	12	166	15	166	87	166
E38000059	2015	1	2	99			5	98	9	99	52	99
E38000059	2015	2	4	211	85	183	12	211	10	211	20	211
E38000059	2015	3	8	142	82	143	14	143	12	143	24	143
E38000059	2015	4	12	243	109	242	20	243	14	244	10	242
E38000059	2015	5	18	240	127	241	23	241	19	240	17	239
E38000059	2015	6	13	238	119	239	26	238	19	239	7	238
E38000059	2015	7	11	268	132	272	15	268	18	270	5	269
E38000059	2015	8	14	230	118	230	28	231	20	231	9	230
E38000059	2015	9	11	234	110	230	23	234	20	233	13	234
E38000059	2015	10	18	282	139	280	41	281	22	282	38	281
E38000059	2015	11	13	269	124	268	25	267	27	266	42	268
E38000059	2015	12	13	294	140	294	18	295	22	296	20	296
E38000059	2016	1	13	262	144	263	20	263	26	263	29	265
E38000060	2014	4	4	280	139	280	24	281	15	280	3	281
E38000060	2014	5	6	286	147	286	26	285	23	286	1	285
E38000060	2014	6	1	62	28	62	5	62	0	62	0	62
E38000060	2014	7	6	204	103	205	25	207	19	207	4	207
E38000060	2014	8	1	125			12	126	8	126	63	125
E38000060	2014	9	8	286	141	286	22	293	16	292	14	292
E38000060	2014	10	6	244	101	243	20	246	13	248	32	246
E38000060	2014	11	7	278	140	277	24	284	19	284	3	284
E38000060	2014	12	2	254	122	253	18	261	15	261	5	261
E38000060	2015	1	5	318	166	313	22	322	18	319	4	319
E38000060	2015	2	6	280	141	274	28	280	15	277	8	281
E38000060	2015	3	5	329	173	320	61	328	24	327	7	330
E38000060	2015	4	7	254	132	247	22	255	30	250	1	253
E38000060	2015	5	9	240	122	234	24	239	22	241	5	239
E38000060	2015	6	3	155	74	141	11	157	10	154	2	158
E38000060	2015	7	3	135	64	127	17	136	17	138	0	138
E38000060	2015	8	7	217	100	210	12	217	10	216	2	218
E38000060	2015	9	9	233	105	227	26	231	13	229	2	232
E38000060	2015	10	4	315	145	302	28	315	18	316	8	315
E38000060	2015	11	8	256	136	253	29	261	27	261	9	261
E38000060	2015	12	7	255	126	249	15	253	19	252	1	255
E38000060	2016	1	8	269	141	267	31	269	29	268	4	268
E38000062	2014	4	16	709	367	709			67	707	59	709
E38000062	2014	5	17	682	351	683			74	681	33	681
E38000062	2014	7	13	630	284	629			46	626	44	625
E38000062	2014	8	11	769	324	771			70	769	61	768
E38000062	2014	9	13	691	317	693	1	15	56	692	35	693
E38000062	2014	10	25	990	464	990	0	12	82	991	53	990
E38000062	2014	11	12	838	403	838			58	839	53	836
E38000062	2014	12	11	802	400	801			74	801	62	800
E38000062	2015	1	16	892	445	892	0	11	68	891	70	889
E38000062	2015	2	18	937	444	936	0	18	92	938	91	932
E38000062	2015	3	14	939	459	945	2	13	82	941	97	945
E38000062	2015	4	16	923	459	930	0	11	78	922	85	928
E38000062	2015	5	9	799	389	801	1	11	68	800	58	798
E38000062	2015	6	17	919	440	919	0	17	75	917	83	919
E38000062	2015	7	16	926	446	929			82	925	69	929
E38000062	2015	8	16	857	403	858	0	10	69	861	80	860
E38000062	2015	9	24	1012	463	1017	2	13	85	1011	82	1013
E38000062	2015	10	15	995	444	999	0	12	74	993	58	993
E38000062	2015	11	16	1044	471	1045			69	1045	70	1046
E38000062	2015	12	13	1017	484	1020	1	19	85	1014	70	1027
E38000062	2016	1	16	1054	503	1052	2	18	95	1054	98	1053
E38000064	2014	4	1	13	5	13	0	13			0	13
E38000064	2014	8	0	10			0	10			0	10
E38000064	2014	9	5	49	32	49	3	49	3	38	3	49
E38000064	2014	10	6	298	151	298	16	296	21	292	6	297
E38000064	2014	11	12	261	142	262	20	261	22	256	7	260
E38000064	2014	12	6	268	157	269	20	264	21	265	12	265
E38000064	2015	1	8	329	187	329	22	318	29	320	5	320
E38000064	2015	2	3	278	152	277	15	270	23	271	11	270
E38000064	2015	3	9	308	171	307	17	309	22	309	4	302
E38000064	2015	4	6	275	146	273	14	274	19	275	4	267
E38000064	2015	5	5	264	146	264	11	265	16	267	2	263
E38000064	2015	6	8	283	152	284	14	281	19	285	7	279
E38000064	2015	7	8	277	151	280	19	279	28	278	3	278
E38000064	2015	8	5	215	104	215	10	216	10	215	7	208
E38000064	2015	9	10	317	170	318	23	316	29	317	7	311
E38000064	2015	10	9	277	139	276	12	273	13	277	9	270
E38000064	2015	11	5	342	180	342	16	338	30	339	10	337
E38000064	2015	12	4	318	178	319	29	316	23	316	11	316
E38000064	2016	1	2	342	180	348	20	347	25	345	5	345
E38000065	2014	4	1	28	14	15	16	268	17	266	11	270
E38000065	2014	5	2	19	10	10	11	170	11	171	13	170
E38000065	2014	6	0	21	12	12	13	194	10	193	9	194
E38000065	2014	7	0	13			8	155	19	155	5	154
E38000065	2014	8	1	12			9	166	7	167	4	167
E38000065	2014	9	0	14	9	11	8	144	8	143	5	142
E38000065	2014	11	3	24	16	16	19	211	20	211	13	210
E38000065	2014	12	1	24	14	14	19	263	24	263	13	263
E38000065	2015	1	4	229	20	25	31	318	30	314	22	318
E38000065	2015	2	4	257	21	24	33	256	25	255	14	255
E38000065	2015	3	1	166	23	25	21	163	11	167	10	165
E38000065	2015	4	0	207	11	13	20	206	11	205	10	208
E38000065	2015	5	5	175			17	175	10	174	4	176
E38000065	2015	6	1	314	21	24	40	312	23	316	19	313
E38000065	2015	7	1	276	28	30	35	277	20	276	25	279
E38000065	2015	8	2	250	21	21	36	250	21	254	20	254
E38000065	2015	9	2	302	18	19	29	303	20	301	25	303
E38000065	2015	10	2	293	14	14	39	295	23	294	51	293
E38000065	2015	11	2	215	8	10	30	214	11	214	22	214
E38000065	2015	12	0	74			9	74	6	73	5	74
E38000065	2016	1	2	125			9	123	8	123	13	124
E38000066	2014	4	17	736	376	739	85	732	82	683	163	739
E38000066	2014	5	16	708	359	708	74	692	73	605	163	694
E38000066	2014	6	13	664	343	666	71	665	67	621	138	649
E38000066	2014	7	6	327	164	328	48	323	35	305	72	308
E38000066	2014	8	7	314	141	311	30	308	41	302	65	304
E38000066	2014	9	11	467	247	463	57	461	44	441	125	443
E38000066	2014	10	6	358	189	352	43	355	40	341	96	340
E38000066	2014	11	5	304	159	299	39	295	44	291	82	290
E38000066	2014	12	7	233	118	234	19	231	24	227	57	228
E38000066	2015	1	6	267	149	265	25	264	31	265	79	264
E38000066	2015	2	3	269	154	268	34	271	26	265	76	264
E38000066	2015	3	11	297	164	297	37	295	39	291	76	292
E38000066	2015	4	6	297	156	301	29	299	38	285	56	286
E38000066	2015	5	9	237	117	239	31	240	30	233	56	236
E38000066	2015	6	10	251	151	258	35	253	31	244	69	249
E38000066	2015	7	5	294	169	292	41	289	31	283	84	287
E38000066	2015	8	2	248	138	249	36	246	22	240	65	239
E38000066	2015	9	7	304	143	301	27	298	32	293	67	296
E38000066	2015	10	1	293	164	292	26	288	26	284	79	290
E38000066	2015	11	2	294	159	291	30	285	30	287	50	294
E38000066	2015	12	4	284	162	275	31	278	29	270	89	278
E38000066	2016	1	9	287	157	284	26	282	27	275	90	285
E38000067	2014	4	8	180	92	180			16	180	4	180
E38000067	2014	5	13	167	91	168			21	168	8	168
E38000067	2014	6	2	219	99	218			24	218	9	217
E38000067	2014	7	3	220	115	220			24	218	7	220
E38000067	2014	8	5	218	93	217			21	219	6	219
E38000067	2014	9	7	236	116	234			23	233	5	234
E38000067	2014	10	9	207	96	210			20	211	3	211
E38000067	2015	2	1	76	30	75			7	76	4	76
E38000067	2015	3	6	241	117	241			20	243	18	242
E38000067	2015	4	5	218	111	222			24	222	9	221
E38000067	2015	5	2	152	83	152			11	153	7	155
E38000067	2015	6	6	242	103	239			23	240	7	242
E38000067	2015	7	2	224	97	223			12	223	7	224
E38000067	2015	8	3	198	81	196			19	197	10	197
E38000067	2015	9	5	216	98	216			28	216	7	216
E38000067	2015	10	5	200	85	200			16	198	8	200
E38000067	2015	11	6	213	94	212			18	214	14	215
E38000067	2015	12	1	215	96	216			18	215	9	215
E38000067	2016	1	3	214	107	216			23	216	14	215
E38000068	2015	3	0	12			2	12	3	12
E38000068	2015	4	1	39			0	39	4	38
E38000068	2015	5	1	38			4	38	3	38
E38000068	2015	9	3	65			1	65	4	65
E38000068	2015	11	1	62			7	62	6	62
E38000068	2015	12	2	53			5	53	6	54
E38000068	2016	1	1	62			3	60	5	61
E38000069	2014	4	8	123			8	121	16	123	8	123
E38000069	2014	5	5	33			5	33	5	33	5	33
E38000069	2014	6	17	185			19	185	13	184	18	185
E38000069	2014	7	11	182			8	181	5	181	11	182
E38000069	2014	8	34	143			14	142	11	142	15	142
E38000069	2014	9	26	195			19	195	18	195	24	195
E38000069	2014	10	23	230			16	227	13	229	22	228
E38000069	2014	11	1	45			5	43	2	43	9	44
E38000069	2014	12	6	156			12	156	9	154	22	157
E38000069	2015	1	10	203	84	142	23	204	7	89	36	204
E38000069	2015	2	6	173	83	173	12	171	9	20	21	172
E38000069	2015	3	4	214	125	215	22	217	8	23	26	215
E38000069	2015	4	9	177	88	179	16	177	5	19	21	176
E38000069	2015	5	11	197	91	194	10	197	7	21	19	191
E38000069	2015	6	9	215	100	217	18	217	9	24	24	218
E38000069	2015	7	9	223	123	221	14	223	3	20	24	224
E38000069	2015	8	7	215	116	215	15	215	5	19	16	216
E38000069	2015	9	5	186	85	186	12	186	5	22	20	185
E38000069	2015	10	4	230	113	233	18	232	10	22	21	233
E38000069	2015	11	8	242	108	242	24	242	11	27	27	242
E38000069	2015	12	4	191	94	187	14	188	7	20	24	190
E38000069	2016	1	4	138	68	138	9	137	6	14	17	138
E38000070	2015	3	2	57			4	57	9	57	3	57
E38000070	2015	4	4	63			5	62	8	62	4	63
E38000070	2015	7	1	29			4	29	5	29	2	29
E38000070	2015	9	5	174			22	173	21	173	20	174
E38000070	2015	10	5	258			24	258	27	258	26	258
E38000070	2015	11	4	263			25	262	27	262	18	261
E38000070	2015	12	4	215			16	216	23	216	13	214
E38000070	2016	1	4	237			10	239	23	240	15	238
E38000071	2014	4	2	22	15	22	0	12	1	10	1	22
E38000071	2014	5	0	26	15	26			4	26	4	26
E38000071	2014	6	0	20	11	20			0	20	2	20
E38000071	2014	7	0	21	12	21			1	21	2	21
E38000071	2014	8	0	21	9	21			3	21	1	21
E38000071	2014	9	0	25	13	25	0	11	2	25	2	25
E38000071	2014	10	0	34	12	35	0	13	2	35	0	35
E38000071	2014	11	1	25	13	25			1	24	0	25
E38000071	2014	12	1	24	11	24			0	24	1	23
E38000071	2015	1	1	31	12	32	0	13	2	32	0	31
E38000071	2015	2	0	36	19	36	1	18	2	36	2	36
E38000071	2015	3	0	18	9	17	1	17	1	18	2	18
E38000071	2015	4	0	15	6	15	0	12	1	15	0	15
E38000071	2015	5	1	14	5	15			0	14	0	14
E38000071	2015	6	3	14	5	14	0	14	1	14	1	14
E38000071	2015	7	1	15	7	15	2	14	3	15	2	15
E38000071	2015	8	0	45	23	46	2	11	2	46	3	45
E38000071	2015	9	1	40	24	40	0	13	2	40	1	40
E38000071	2015	10	0	34	16	34	1	10	1	34	3	33
E38000071	2015	11	0	34	12	34	0	13	3	34	1	33
E38000071	2015	12	0	44	25	42	0	12	1	44	1	44
E38000071	2016	1	0	42	21	40	3	13	3	40	3	42
E38000072	2014	4	1	196	107	190	14	194	18	189	18	194
E38000072	2014	5	0	118	55	116	9	118	12	116	6	117
E38000072	2014	6	2	192	91	185	15	190	21	185	10	187
E38000072	2014	7	1	156	73	150	11	154	15	152	10	151
E38000072	2014	8	3	176	99	169	13	176	18	174	17	176
E38000072	2014	9	5	177	82	167	10	177	17	177	25	177
E38000072	2014	10	1	81	29	45	8	81	4	81	28	81
E38000072	2014	11	1	71	30	58	4	69	8	71	9	71
E38000072	2014	12	2	198	48	88	12	197	17	197	60	198
E38000072	2015	1	1	94	42	82	9	93	15	93	12	93
E38000072	2015	2	2	135	22	32	6	134	17	136	40	135
E38000072	2015	3	2	213	42	87	21	209	22	211	58	213
E38000072	2015	4	1	144	68	131	15	144	16	145	21	144
E38000072	2015	5	5	103	51	95	16	103	17	103	20	103
E38000072	2015	6	1	99	55	100	22	102	18	101	20	101
E38000072	2015	7	2	87	50	82	10	87	5	85	13	86
E38000072	2015	8	3	95	49	88	4	93	5	94	9	95
E38000072	2015	9	2	95	49	92	13	96	18	96	6	96
E38000072	2015	10	2	90	44	87	15	90	11	90	9	89
E38000072	2015	11	1	111	56	100	11	111	18	112	9	112
E38000072	2015	12	20	125	62	113	19	127	17	127	9	126
E38000072	2016	1	1	122	62	115	12	124	17	124	11	122
E38000073	2014	4	0	17	14	15	11	14	6	14	7	14
E38000073	2014	5	2	15	13	14	7	10	2	13	7	13
E38000073	2014	6	1	14	12	12	10	13	5	14	5	14
E38000073	2014	7	1	16	11	12	9	15	4	16	6	16
E38000073	2014	8	3	15	10	10	8	13	2	14	2	15
E38000073	2014	10	0	14	13	13	8	10	4	11	4	11
E38000073	2014	11	0	14	13	13	8	10	5	12	4	12
E38000073	2014	12	1	19	15	15	12	16	6	18	10	18
E38000073	2015	1	1	28	22	28	16	24	8	21	10	28
E38000073	2015	2	2	21	19	21	12	18	4	16	5	20
E38000073	2015	3	0	15	12	15	6	11	2	11	7	15
E38000073	2015	4	0	16	11	16	3	11			5	16
E38000073	2015	5	2	25	22	25	13	18	7	21	8	24
E38000073	2015	6	0	27	24	27	12	20	7	20	10	25
E38000073	2015	7	0	17	16	17	7	12	4	13	4	17
E38000073	2015	8	2	20	19	21	13	18	6	17	7	19
E38000073	2015	9	0	26	19	26	15	25	5	15	12	26
E38000073	2015	10	1	26	21	25	13	21	8	18	8	25
E38000073	2015	11	0	26	21	26	17	24	8	21	10	24
E38000073	2015	12	1	30	23	31	15	28	9	21	9	31
E38000073	2016	1	2	25	24	25	15	23	5	18	11	25
E38000074	2014	7	0	51	27	51	2	47			3	47
E38000074	2014	8	1	110	61	109	14	103	5	10	6	101
E38000074	2014	11	1	27	11	27	1	27
E38000074	2014	12	2	21	12	21	1	21
E38000074	2015	3	1	12	7	12	4	12
E38000074	2015	4	0	17	7	17	4	17
E38000074	2015	5	0	13	6	13	2	13	1	12	3	13
E38000074	2015	6	0	14	6	14	2	14
E38000074	2015	7	1	14	7	13
E38000074	2015	9	2	17	11	17	5	17
E38000074	2015	12	0	11	7	11	6	11
E38000075	2014	12	0	12			0	11	1	12	1	12
E38000075	2015	1	0	10			0	10			2	11
E38000075	2015	3	1	10	6	10
E38000075	2015	4	0	10	6	10	0	10			0	10
E38000075	2015	6	0	11	2	11	0	11			0	11
E38000075	2015	7	1	12	4	11	0	12			1	12
E38000076	2014	4	5	196	93	196	8	196	7	14	1	14
E38000076	2014	5	3	147	66	148	11	148	3	13	7	13
E38000076	2014	6	1	86	46	85	6	86
E38000076	2014	7	1	70	30	70	4	70
E38000076	2014	9	1	91	52	91	9	91	5	12	30	50
E38000076	2014	10	2	186	90	187	8	187	4	17	22	48
E38000076	2014	11	2	139	67	140	13	139	3	15	2	14
E38000076	2014	12	1	157	81	157	11	157	7	21
E38000076	2015	1	2	211	107	212	12	212	7	21
E38000076	2015	2	6	173	90	172	14	173	6	17
E38000076	2015	3	7	187	92	187	13	187	4	15
E38000076	2015	4	2	169	86	169	9	168	4	15
E38000076	2015	5	2	137	83	139	19	136	8	29
E38000076	2015	6	4	167	94	170	12	165	6	33	0	12
E38000076	2015	7	2	154	79	154	10	153	7	31	1	13
E38000076	2015	8	2	159	78	155	7	153	2	14
E38000076	2015	9	1	197	97	200	8	199	4	25	1	16
E38000076	2015	10	6	176	95	177	12	177	7	19
E38000076	2015	11	3	181	110	182	15	182	6	20
E38000076	2015	12	2	170	97	170	10	170	3	19
E38000076	2016	1	4	170	107	169	11	169	5	30	2	15
E38000077	2014	4	2	160	102	160			17	25	15	158
E38000077	2014	5	3	150	87	150			17	23	14	147
E38000077	2014	6	2	135	66	135			10	17	9	132
E38000077	2014	7	1	69	44	68			4	12	3	69
E38000077	2014	8	1	130	68	129			10	18	6	130
E38000077	2014	9	7	186	116	184			11	20	7	185
E38000077	2014	10	4	154	80	152			16	22	56	154
E38000077	2014	11	5	177	113	177			9	24	111	177
E38000077	2014	12	3	158	90	160			7	14	89	160
E38000077	2015	1	3	131	76	131			10	21	76	131
E38000077	2015	2	1	136	82	138			9	21	78	138
E38000077	2015	3	3	157	87	158			8	23	85	158
E38000077	2015	4	3	167	96	168			19	28	58	170
E38000077	2015	5	3	155	94	153			14	25	10	155
E38000077	2015	6	3	178	86	175	4	10	19	29	16	178
E38000077	2015	7	14	181	112	181			15	41	31	182
E38000077	2015	8	6	210	109	213			15	30	15	215
E38000077	2015	9	6	210	115	210			12	30	11	210
E38000077	2015	10	8	200	111	199			11	30	19	198
E38000077	2015	11	5	221	115	221			8	25	20	221
E38000077	2015	12	7	212	123	220			12	30	27	219
E38000077	2016	1	7	186	105	185			14	36	32	185
E38000078	2014	4	9	371	156	370	1	20	12	27	14	370
E38000078	2014	5	9	385	188	379	1	17	12	41	16	380
E38000078	2014	6	5	357	164	356	1	19	7	23	10	357
E38000078	2014	7	8	423	188	423	0	21	10	45	17	420
E38000078	2014	8	6	388	179	389	1	16	15	39	19	386
E38000078	2014	9	5	252	115	251	1	23	8	27	9	253
E38000078	2014	10	7	408	167	407	3	13	10	33	15	407
E38000078	2014	11	3	401	189	399	2	19	18	44	27	399
E38000078	2014	12	16	366	171	362	2	15	10	32	16	363
E38000078	2015	1	7	383	178	382	3	24	11	35	16	380
E38000078	2015	2	10	373	176	367	1	21	4	44	26	370
E38000078	2015	3	9	430	202	426	0	16	17	209	27	430
E38000078	2015	4	9	395	181	396	0	15	11	39	17	395
E38000078	2015	5	8	326	146	323	0	11	14	37	10	324
E38000078	2015	6	9	405	184	403	3	19	14	51	25	405
E38000078	2015	7	9	399	161	399	2	23	16	52	32	394
E38000078	2015	8	8	338	148	335			10	46	25	334
E38000078	2015	9	15	413	197	409	1	22	20	61	36	414
E38000078	2015	10	12	413	197	412	0	19	17	57	40	412
E38000078	2015	11	8	351	159	349	0	21	14	56	31	352
E38000078	2015	12	10	399	177	393	0	17	14	47	17	394
E38000078	2016	1	9	410	188	409	2	18	15	70	53	411
E38000079	2014	4	2	59	35	58	6	59	3	10	9	59
E38000079	2014	5	15	567	297	566	44	566	24	39	62	566
E38000079	2014	6	12	537	305	526	53	538	17	55	73	538
E38000079	2014	7	12	391	221	391	37	393	20	35	63	391
E38000079	2014	8	19	624	301	614	53	624	30	51	101	616
E38000079	2014	9	17	869	453	840	67	868	40	89	131	856
E38000079	2014	10	14	770	396	748	53	770	28	63	107	746
E38000079	2014	11	18	860	417	842	68	859	34	70	114	789
E38000079	2014	12	10	791	383	775	57	792	31	67	94	739
E38000079	2015	1	28	818	429	795	58	822	32	81	109	779
E38000079	2015	2	10	744	384	744	51	744	18	45	92	736
E38000079	2015	3	25	733	407	733	54	736	28	53	90	702
E38000079	2015	4	23	746	431	741	70	741	29	78	118	702
E38000079	2015	5	16	657	346	657	54	659	27	67	79	653
E38000079	2015	6	24	773	418	773	66	774	36	80	85	721
E38000079	2015	7	19	767	383	767	50	745	33	67	84	736
E38000079	2015	8	19	744	359	743	66	740	19	64	98	714
E38000079	2015	9	14	841	398	839	83	835	29	77	95	796
E38000079	2015	10	19	713	364	711	64	710	11	41	95	704
E38000079	2015	11	17	774	392	774	65	773	31	89	101	762
E38000079	2015	12	13	658	316	656	57	653	26	72	65	638
E38000079	2016	1	15	760	393	762	61	760	35	121	89	751
E38000080	2014	4	12	428	24	25	24	428	50	426	21	427
E38000080	2014	5	8	328	14	14	16	326	27	329	12	329
E38000080	2014	6	1	113			5	113	10	113	5	112
E38000080	2014	7	15	388	35	36	32	389	42	389	28	388
E38000080	2014	8	18	288	15	17	18	289	30	288	21	288
E38000080	2014	9	43	438			28	438	50	438	56	438
E38000080	2014	10	25	403	28	28	32	403	46	404	38	404
E38000080	2014	11	28	384	32	32	28	384	42	384	33	385
E38000080	2014	12	16	398	27	29	29	398	30	399	32	400
E38000080	2015	1	16	427			32	427	42	428	47	425
E38000080	2015	2	15	385			21	384	39	385	32	386
E38000080	2015	3	22	451			33	449	63	451	41	451
E38000080	2015	4	13	394			28	397	44	395	36	396
E38000080	2015	5	25	362			32	364	50	365	40	362
E38000080	2015	6	13	402			27	401	58	401	42	399
E38000080	2015	7	11	389			22	389	51	390	33	393
E38000080	2015	8	14	342			24	339	44	343	35	337
E38000080	2015	9	9	400			25	401	46	399	28	401
E38000080	2015	10	10	361			19	362	42	358	28	362
E38000080	2015	11	13	345			28	345	44	346	37	345
E38000080	2015	12	18	347			25	346	38	344	34	342
E38000080	2016	1	14	419			26	421	49	421	53	422
E38000081	2014	4	0	80	40	80	7	80
E38000081	2014	5	1	76	39	75	9	76	4	12	1	12
E38000081	2014	6	0	31	12	31	3	31
E38000081	2014	7	0	29	13	28	1	29
E38000081	2014	9	0	40	14	40	0	40	2	25	8	35
E38000081	2014	10	1	83	43	83	3	83	4	82	10	82
E38000081	2014	11	1	73	35	73	5	73	4	71	6	71
E38000081	2014	12	2	78	43	78	9	78	11	75	5	75
E38000081	2015	1	1	67	34	68	5	69	4	68	2	69
E38000081	2015	2	1	75	43	76	3	75	7	69	5	70
E38000081	2015	3	1	99	38	99	4	99	6	99	3	99
E38000081	2015	4	4	79	47	78	7	77	9	75	4	76
E38000081	2015	5	0	42	17	42	5	42	3	38	1	38
E38000081	2015	6	2	71	34	70	10	72	8	68	1	69
E38000081	2015	7	2	91	41	89	7	91	10	85	2	81
E38000081	2015	8	0	61	26	58	4	60	7	58	2	58
E38000081	2015	9	1	84	36	84	5	84	8	82	5	83
E38000081	2015	10	1	73	34	73	6	73	8	71	3	71
E38000081	2015	11	2	78	32	79	9	78	7	76	7	77
E38000081	2015	12	4	80	38	79	6	79	8	71	4	73
E38000081	2016	1	1	109	50	107	9	96	8	103	13	103
E38000083	2014	9	1	58	28	58	8	55	6	58	5	58
E38000083	2014	10	8	132	62	133	14	132	16	133	11	133
E38000083	2014	11	5	109	49	108	9	109	13	109	9	109
E38000083	2014	12	4	126	67	128	10	129	12	129	10	128
E38000083	2015	1	4	115	55	116	12	115	11	115	10	116
E38000083	2015	2	5	108	58	108	5	107	12	108	10	108
E38000083	2015	3	7	106	58	106	4	102	9	106	9	106
E38000083	2015	4	4	115	67	115	11	114	15	116	11	115
E38000083	2015	5	2	99	43	99	3	96	9	98	7	99
E38000083	2015	6	0	86	47	86	8	86	15	85	11	87
E38000083	2015	7	3	94	33	95	7	94	8	96	2	97
E38000083	2015	8	3	107	52	108	10	102	13	107	4	106
E38000083	2015	9	3	155	77	155	17	155	19	156	13	155
E38000083	2015	10	4	119	53	119	5	118	7	119	7	118
E38000083	2015	11	4	131	56	129	10	126	7	130	8	128
E38000083	2015	12	5	133	53	132	8	129	12	131	7	133
E38000083	2016	1	6	137	67	139	9	134	14	136	14	134
E38000084	2015	4	0	12			4	12	3	12	4	12
E38000085	2014	7	7	414	207	412			23	411	32	412
E38000085	2014	8	8	309	158	310			14	308	28	306
E38000085	2014	9	5	465	245	465			29	467	51	465
E38000085	2014	10	9	410	231	407			30	409	54	409
E38000085	2014	11	10	351	192	351			18	351	25	351
E38000085	2014	12	6	329	173	326			17	326	27	328
E38000085	2015	1	6	382	213	383			17	384	50	383
E38000085	2015	2	10	386	228	385			15	385	46	386
E38000085	2015	3	5	383	207	388			25	387	33	386
E38000085	2015	4	8	406	231	407			22	408	42	409
E38000085	2015	5	3	340	189	338			26	340	38	339
E38000085	2015	6	10	445	253	443			30	447	39	444
E38000085	2015	7	13	458	264	456			36	453	51	457
E38000085	2015	8	5	332	169	330			18	332	37	333
E38000085	2015	9	8	472	237	471			28	472	51	473
E38000085	2015	10	9	450	237	450			26	451	49	451
E38000085	2015	11	5	467	245	468			37	468	36	467
E38000085	2015	12	8	418	222	415			25	418	49	417
E38000085	2016	1	13	456	275	458			32	457	68	457
E38000086	2014	4	0	35	11	35	2	35	4	35	1	35
E38000086	2014	5	1	29	8	29	1	28	1	28	1	29
E38000086	2014	8	1	10	7	10	2	10	1	10	2	10
E38000086	2014	9	16	403	191	406	30	402	26	406	31	402
E38000086	2014	10	13	554	259	556	25	560	34	559	30	557
E38000086	2014	11	23	674	318	674	26	674	47	675	39	673
E38000086	2014	12	18	721	330	725	29	724	51	723	45	725
E38000086	2015	1	12	555	260	550	23	552	23	551	35	551
E38000086	2015	2	20	721	360	719	38	719	51	715	44	720
E38000086	2015	3	19	532	252	532	29	531	34	529	37	532
E38000086	2015	4	5	220	100	219	8	220	14	219	15	219
E38000086	2015	5	19	636	331	637	25	636	55	632	41	627
E38000086	2015	6	17	706	344	704	38	704	54	702	47	707
E38000086	2015	7	29	786	373	779	40	781	58	780	54	785
E38000086	2015	8	12	671	322	670	39	655	62	669	40	673
E38000086	2015	9	22	779	355	782	32	690	49	777	45	785
E38000086	2015	10	13	669	317	668	22	666	49	666	37	667
E38000086	2015	11	8	775	369	772	23	776	45	772	46	777
E38000086	2015	12	18	688	334	679	32	681	45	613	41	685
E38000086	2016	1	27	716	346	711	33	713	51	715	52	714
E38000088	2014	4	5	225	114	221	11	225	16	221	21	225
E38000088	2014	5	2	231	125	234	16	231	16	232	13	232
E38000088	2014	6	2	238	120	235	17	238	21	235	9	237
E38000088	2014	7	1	183	88	180	19	181	15	182	4	183
E38000088	2014	8	1	218	109	210	16	216	25	216	12	218
E38000088	2014	9	1	203	94	192	11	203	14	202	30	204
E38000088	2014	10	0	78			5	78	6	78	30	78
E38000088	2014	11	0	15			3	15	3	15	3	15
E38000088	2014	12	1	140			11	142	14	140	72	142
E38000088	2015	1	0	21			4	21	4	21	7	21
E38000088	2015	2	4	164			11	159	18	162	78	163
E38000088	2015	3	4	189	10	16	8	188	23	190	90	190
E38000088	2015	4	1	175	78	145	17	174	17	174	19	173
E38000088	2015	5	1	88	44	81	14	87	6	87	7	86
E38000088	2015	6	1	116	58	110	14	116	17	116	8	118
E38000088	2015	7	1	79	42	78	13	79	9	77	8	80
E38000088	2015	8	3	75	44	72	6	71	10	73	7	73
E38000088	2015	9	1	102	55	93	9	102	5	102	9	102
E38000088	2015	10	1	84	44	78	10	84	9	83	9	83
E38000088	2015	11	3	93	43	83	6	91	5	92	9	93
E38000088	2015	12	2	67	41	59	6	67	6	65	5	65
E38000088	2016	1	2	93	46	82	12	91	9	93	11	93
E38000089	2014	4	21	1048	519	1048	51	812	74	811	51	306
E38000089	2014	5	20	995	474	994	46	846	62	849	33	226
E38000089	2014	6	2	102	35	102	2	100	2	99
E38000089	2014	7	20	906	417	909	35	644	53	645	45	319
E38000089	2014	8	27	944	426	943	50	698	64	703	48	320
E38000089	2014	9	27	1229	552	1234	58	975	75	974	58	352
E38000089	2014	10	22	1063	485	1062	69	993	78	993	37	173
E38000089	2014	11	13	1073	494	1072	54	920	68	919	44	241
E38000089	2014	12	28	1145	505	1146	58	954	63	956	51	275
E38000089	2015	1	31	1246	577	1244	68	1031	76	1030	57	320
E38000089	2015	2	25	1134	556	1136	69	924	78	917	88	319
E38000089	2015	3	22	1282	614	1285	62	1024	71	1025	81	360
E38000089	2015	4	33	1091	525	1086	67	896	74	896	88	285
E38000089	2015	5	35	933	425	932	63	758	76	758	54	278
E38000089	2015	6	39	1309	619	1299	74	1018	104	1020	98	395
E38000089	2015	7	33	1301	595	1303	58	1042	95	1046	94	377
E38000089	2015	8	24	1046	488	1052	63	865	76	865	82	281
E38000089	2015	9	37	1347	623	1349	69	1102	110	1099	109	372
E38000089	2015	10	32	1260	570	1261	55	1000	103	1003	83	354
E38000089	2015	11	44	1301	629	1298	76	1019	81	1017	112	396
E38000089	2015	12	28	1168	523	1170	58	927	83	930	89	330
E38000089	2016	1	30	1269	582	1270	71	1013	97	1018	86	347
E38000090	2014	4	2	23	24	24	22	23	13	14	9	11
E38000090	2014	5	1	28	28	29	25	27	14	15
E38000090	2014	6	1	20	18	20	15	18	10	13	5	13
E38000090	2014	7	2	22	21	23	15	18	13	17	6	13
E38000090	2014	8	1	26	25	27	22	24	21	23	4	10
E38000090	2014	9	1	13	12	13
E38000090	2014	10	2	21	16	22	12	14
E38000090	2014	11	1	18	15	18	9	14	9	12	3	10
E38000090	2014	12	1	51	31	51	4	50	9	51	1	50
E38000090	2015	1	3	164	97	165	18	163	20	164	16	165
E38000090	2015	2	2	167	99	167	13	167	24	168	6	164
E38000090	2015	3	6	230	126	229	37	231	23	230	17	229
E38000090	2015	4	12	230	130	231	27	229	26	230	23	228
E38000090	2015	5	8	172	96	170	13	171	21	171	10	173
E38000090	2015	6	5	205	99	203	16	202	22	206	6	205
E38000090	2015	7	4	179	92	177	11	176	14	178	5	177
E38000090	2015	8	4	156	82	156	14	155	16	154	10	155
E38000090	2015	9	7	210	119	211	20	211	19	211	10	209
E38000090	2015	10	8	204	111	204	16	204	25	204	11	204
E38000090	2015	11	9	180	110	180	23	178	21	178	10	180
E38000090	2015	12	7	175	124	175	23	174	20	174	16	176
E38000090	2016	1	6	157	103	156	36	157	18	156	14	159
E38000091	2014	4	0	24	14	24	0	24			0	24
E38000091	2014	5	0	31	19	31	1	31			0	31
E38000091	2014	6	0	20	8	20	0	20			1	20
E38000091	2014	7	0	25			1	25
E38000091	2014	8	0	38			2	38
E38000091	2014	9	1	40			1	40
E38000091	2014	10	0	35			3	35
E38000091	2014	11	1	39			4	38			19	39
E38000091	2014	12	0	29			1	29			17	29
E38000091	2015	1	0	39			1	39			25	39
E38000092	2014	4	4	143	75	143			8	34	12	143
E38000092	2014	5	4	179	103	179			7	21	7	177
E38000092	2014	6	3	171	87	172			2	18	6	172
E38000092	2014	7	0	75	49	74	2	11	7	16	4	74
E38000092	2014	8	0	130	56	128	2	14	5	22	6	130
E38000092	2014	9	0	135	74	135			1	14	3	135
E38000092	2014	10	0	165	94	165	2	15	12	29	4	164
E38000092	2014	11	4	161	13	26			9	34	78	161
E38000092	2014	12	2	132	15	22	3	22	9	37	62	133
E38000092	2015	1	5	152	7	13	3	13	6	30	82	150
E38000092	2015	2	2	135	11	14	4	14	13	33	65	135
E38000092	2015	3	6	199	26	40	4	39	13	56	95	200
E38000092	2015	4	6	123	16	29	3	29	8	39	49	121
E38000092	2015	5	2	113	71	111	12	112	9	23	6	110
E38000092	2015	6	6	234	124	235	14	230	18	95	14	232
E38000092	2015	7	7	428	228	431	35	432	50	281	37	431
E38000092	2015	8	6	358	191	358	26	358	49	252	33	359
E38000092	2015	9	7	450	247	453	36	451	40	321	38	449
E38000092	2015	10	5	406	223	405	34	403	31	272	38	406
E38000092	2015	11	8	449	232	449	24	453	26	292	12	453
E38000092	2015	12	5	397	209	391	26	394	41	259	37	394
E38000092	2016	1	5	472	267	471	59	476	39	316	49	472
E38000093	2015	1	0	40			5	54	6	54	5	54
E38000093	2015	2	0	55			4	55	5	55	1	55
E38000093	2015	3	0	34			6	34	1	33	1	34
E38000093	2015	4	0	39			3	39	1	39	2	38
E38000093	2015	5	0	42			2	43	2	27	8	43
E38000093	2015	6	0	57	10	11	11	57	2	48	9	55
E38000093	2015	7	4	339			16	339	11	79	146	341
E38000093	2015	8	3	84			7	86	6	53	25	86
E38000093	2015	9	5	292			21	293	5	62	124	293
E38000093	2015	10	4	299			23	299	8	80	131	299
E38000093	2015	11	4	291			21	291	8	60	124	294
E38000093	2015	12	0	200			10	201	6	26	76	198
E38000093	2016	1	1	223			6	225	3	35	98	224
E38000094	2015	9	0	10	9	10
E38000095	2014	4	1	11	6	11	0	11			0	10
E38000095	2014	6	0	12	5	12	0	12			0	12
E38000095	2014	7	0	14	7	14	0	14			0	14
E38000095	2014	8	0	14	6	14	1	14			2	14
E38000095	2014	10	1	14	6	14	2	14			2	14
E38000095	2014	11	0	14	8	14	1	14			1	14
E38000095	2014	12	0	18	8	17
E38000095	2015	1	0	12	9	11
E38000095	2015	2	0	14	7	13
E38000095	2015	3	0	12	8	12	0	10	2	11
E38000095	2015	4	0	18	9	18	4	17	2	18
E38000095	2015	7	0	11	7	11	1	11	4	11
E38000095	2015	8	2	18	8	16	1	17	2	18
E38000095	2015	11	0	11	6	11			1	11
E38000095	2015	12	0	16	9	16	1	10	1	16
E38000095	2016	1	0	12	7	12			0	12
E38000096	2014	4	0	39	20	40	3	40			4	40
E38000096	2014	5	1	43	18	43	3	43			3	43
E38000096	2014	6	0	39	18	38	4	39			4	39
E38000096	2014	7	0	44	19	44	4	44			4	43
E38000096	2014	8	1	42	24	42	4	41			4	42
E38000096	2014	9	0	61	29	61	6	61			6	61
E38000096	2014	10	2	17	10	17	1	17			3	17
E38000096	2014	11	0	28	10	28	0	27			0	28
E38000096	2014	12	0	30	12	30
E38000096	2015	1	0	27	17	26
E38000096	2015	2	1	36	22	34
E38000096	2015	3	0	25	13	24	3	18	3	20
E38000096	2015	4	1	32	17	30	4	32	4	31	5	10
E38000096	2015	5	0	14	4	14	0	14	1	13
E38000096	2015	6	2	38	18	36	3	38	6	37	4	14
E38000096	2015	7	0	18	7	17	1	17	0	18
E38000096	2015	8	2	26	17	27	2	27	3	24
E38000096	2015	9	0	31	13	27	3	30	1	27	4	11
E38000096	2015	10	0	23	13	22	1	16	1	22
E38000096	2015	11	0	14	10	13			2	14
E38000096	2015	12	2	33	15	30	2	22	2	32	2	10
E38000096	2016	1	0	24	11	23	2	16	2	23
E38000097	2014	4	9	342			35	342	54	342	34	342
E38000097	2014	5	6	211			20	211	29	210	24	211
E38000097	2014	6	2	251			30	250	34	251	33	251
E38000097	2014	7	4	354			28	354	48	354	33	354
E38000097	2014	8	6	232			27	232	37	232	28	232
E38000097	2014	9	6	303			32	302	46	301	37	303
E38000097	2014	10	5	303			34	303	50	303	44	301
E38000097	2014	11	10	272			30	272	41	271	41	271
E38000097	2014	12	0	318			35	317	51	318	40	316
E38000097	2015	1	14	361			39	361	50	360	46	360
E38000097	2015	2	3	276			32	276	40	275	32	274
E38000097	2015	3	5	364			45	365	55	364	57	359
E38000097	2015	4	10	324			46	322	61	323	57	322
E38000097	2015	5	9	308			39	310	54	310	44	309
E38000097	2015	6	6	279			42	278	50	280	43	281
E38000097	2015	7	7	321			33	320	49	319	32	318
E38000097	2015	8	3	319			25	319	47	320	36	322
E38000097	2015	9	8	261			35	261	46	260	30	258
E38000097	2015	10	8	355			30	353	52	354	29	352
E38000097	2015	11	7	312			36	311	43	309	37	310
E38000097	2015	12	9	324			32	321	45	321	34	321
E38000097	2016	1	8	340			38	341	49	343	41	343
E38000098	2014	5	5	329	162	328	27	296	16	48	8	50
E38000098	2014	6	0	442	223	442	17	423	13	40	5	43
E38000098	2014	7	6	335	166	325	22	306	16	63	19	68
E38000098	2014	8	4	290	138	284	20	262	10	45	9	50
E38000098	2014	9	6	478	237	475	28	439	7	63	16	68
E38000098	2014	10	4	362	156	350	16	334	14	60	12	65
E38000098	2014	11	10	334	158	325	18	328	13	38	13	42
E38000098	2014	12	1	173	81	165	13	165	11	32	11	38
E38000098	2015	1	4	51	21	39	4	39	3	20	7	23
E38000098	2015	2	0	64	26	56	4	57	3	13	5	17
E38000098	2015	3	1	76	27	62	4	63	5	11	9	19
E38000098	2015	4	4	138	74	139	16	138	13	33	7	32
E38000098	2015	5	1	66	39	66	5	66	7	15	4	32
E38000098	2015	6	1	100	44	97	5	98	5	22	5	43
E38000098	2015	7	3	163	66	155	7	151	7	35	13	62
E38000098	2015	8	1	95	53	90	3	91	3	23	4	44
E38000098	2015	9	3	113	58	106	9	106	10	34	9	56
E38000098	2015	10	4	89	43	80	8	81	4	31	12	51
E38000098	2015	11	0	78	46	73	1	73	3	23	4	52
E38000098	2015	12	0	98	53	89	8	90	8	26	10	43
E38000098	2016	1	1	96	46	87	5	91	6	32	7	58
E38000099	2014	5	3	27	27	27	25	25	9	27	24	27
E38000099	2014	6	2	24	24	24	23	24	9	24	20	24
E38000099	2014	7	1	19	19	19	17	18	6	19	17	19
E38000099	2014	8	2	34	31	32	30	31	13	34	31	33
E38000099	2014	9	1	28	28	28	28	28	5	28	28	28
E38000099	2014	10	5	19	18	18	15	17	6	19	16	19
E38000099	2014	11	1	27	27	27	27	27	12	27	27	27
E38000099	2014	12	2	21	21	21	21	21	7	21	21	21
E38000099	2015	1	2	28	27	27	25	28	8	26	25	28
E38000099	2015	2	3	29	26	28	26	29	13	27	26	29
E38000099	2015	3	1	18	19	19	18	19	6	19	18	19
E38000099	2015	4	6	32	31	32	28	30	9	31	30	32
E38000099	2015	5	3	27	25	27	25	26	8	27	24	27
E38000099	2015	6	5	15	14	15	14	14	8	15	14	15
E38000099	2015	7	3	30	27	30	25	29	14	29	25	30
E38000099	2015	8	2	20	21	21	20	21	9	21	20	21
E38000099	2015	9	4	33	30	33	26	31	12	33	26	33
E38000099	2015	10	3	26	25	26	23	25	5	27	23	26
E38000099	2015	11	3	31	28	29	25	30	16	31	26	31
E38000099	2015	12	2	24	27	27	24	25	8	26	25	27
E38000100	2014	4	2	11	8	11			2	11	6	11
E38000100	2014	5	0	31	29	31	26	26	12	31	24	31
E38000100	2014	6	1	16	16	16	13	13	4	16	13	16
E38000100	2014	7	1	26	21	26	19	20	10	26	20	26
E38000100	2014	8	2	31	28	30	26	27	12	31	26	31
E38000100	2014	9	1	25	21	25	22	22	12	25	21	25
E38000100	2014	10	3	41	40	42	38	39	8	42	38	41
E38000100	2014	11	3	31	27	31	27	27	13	31	26	31
E38000100	2014	12	3	28	27	28	24	24	12	28	24	28
E38000100	2015	1	1	27	26	27	23	24	9	27	23	26
E38000100	2015	2	2	27	23	27	22	25	9	27	21	27
E38000100	2015	3	4	31	31	31	32	32	9	32	31	32
E38000100	2015	4	4	26	24	25	21	23	6	27	23	25
E38000100	2015	5	2	22	19	22	18	18	4	22	17	22
E38000100	2015	7	1	25	24	25	22	26	6	24	20	26
E38000100	2015	8	2	34	27	33	25	27	8	34	24	34
E38000100	2015	9	1	19	18	19	18	18	4	19	17	18
E38000100	2015	10	1	25	22	25	22	24	10	25	22	25
E38000100	2015	11	3	22	21	22	19	20	6	22	18	22
E38000100	2015	12	5	31	26	30	24	26	13	30	25	31
E38000101	2014	4	1	68	43	68	5	68			3	68
E38000101	2014	5	1	148	86	149	10	149			5	149
E38000101	2014	6	2	97	51	96	6	97			6	96
E38000101	2014	7	2	120			8	120
E38000101	2014	8	4	148			6	149
E38000101	2014	9	2	165			5	164
E38000101	2014	10	3	128			8	128
E38000101	2014	11	3	143			9	143			76	143
E38000101	2014	12	2	146			9	147			80	146
E38000101	2015	1	3	132			9	131	4	11	64	130
E38000101	2015	11	0	10							3	10
E38000101	2015	12	0	11			0	11	0	11
E38000102	2014	6	4	61	34	60	7	61	10	60	6	61
E38000102	2014	8	3	53	29	55	5	53	7	52	5	53
E38000102	2014	9	1	78	48	78	16	77	12	78	16	79
E38000102	2014	10	1	46	25	47	2	46	4	46	4	46
E38000102	2014	11	9	65	33	62	7	63	5	60	8	64
E38000102	2015	1	9	201	113	203	21	200	22	203	40	204
E38000102	2015	2	9	171	86	175	16	170	19	170	29	175
E38000102	2015	3	7	183	104	189	18	184	21	184	33	184
E38000102	2015	4	9	159	88	160	25	160	16	157	37	159
E38000102	2015	5	6	162	115	167	28	162	24	164	37	165
E38000102	2015	6	13	211	118	211	25	213	25	210	35	212
E38000102	2015	7	17	186	102	184	23	186	32	182	33	176
E38000102	2015	8	8	169	93	170	20	169	19	166	25	169
E38000102	2015	9	14	211	126	221	30	213	24	212	28	213
E38000102	2015	10	16	192	116	193	22	191	18	190	25	193
E38000102	2015	11	17	193	119	197	34	195	19	194	30	195
E38000102	2015	12	10	201	116	195	29	198	20	199	31	200
E38000102	2016	1	6	185	103	190	22	185	29	190	23	187
E38000103	2014	4	3	240	119	240			17	232	12	240
E38000103	2014	5	13	457	244	458			44	458	17	458
E38000103	2014	6	10	227	122	228			28	226	9	228
E38000103	2014	7	6	306	135	305			32	306	11	305
E38000103	2014	8	9	236	113	235	0	11	17	236	7	235
E38000103	2014	9	2	260	120	259			19	261	8	260
E38000103	2014	10	1	273	142	270			30	272	10	273
E38000103	2014	11	8	374	187	374			29	375	13	375
E38000103	2014	12	7	318	165	317			29	319	11	318
E38000103	2015	1	6	300	153	299			28	300	8	299
E38000103	2015	2	6	309	155	313			32	311	10	308
E38000103	2015	3	1	44	20	44			2	43	2	44
E38000103	2015	4	3	67	38	64			5	66	4	65
E38000103	2015	5	1	170	98	167			16	171	7	169
E38000103	2015	7	0	16	5	13	3	12	2	16	6	17
E38000103	2015	8	8	392	197	392	1	10	32	394	13	392
E38000103	2015	9	12	441	200	439	1	11	32	441	11	438
E38000103	2015	10	6	462	226	456	0	14	52	464	15	460
E38000103	2015	11	5	408	192	404			48	410	18	407
E38000103	2015	12	7	431	218	433	0	11	47	432	13	431
E38000103	2016	1	9	415	200	414			38	415	23	416
E38000104	2015	4	1	14					2	13	1	14
E38000105	2014	5	0	13	6	13	1	13	0	13	0	13
E38000105	2014	6	0	23	12	23	5	22	5	21	4	23
E38000105	2014	7	0	31	20	31	4	31	6	27	1	30
E38000105	2014	8	0	33	22	33	2	32	4	32	1	32
E38000105	2014	9	0	39	21	39	2	38	3	39	0	38
E38000105	2014	10	0	30	13	30	2	29	4	28	1	28
E38000105	2014	11	1	27	18	27	8	27	6	27	2	27
E38000105	2014	12	5	90	57	90	17	91	17	91	4	90
E38000105	2015	1	0	46	22	45	8	46	8	46	5	46
E38000105	2015	2	5	63	44	66	7	64	14	66	7	66
E38000105	2015	3	7	166	99	164	39	166	31	163	29	167
E38000105	2015	4	6	131	74	122	25	132	27	131	18	131
E38000105	2015	5	1	76	40	74	6	73	9	75	4	76
E38000105	2015	6	3	85	55	85	11	84	13	84	9	85
E38000105	2015	7	3	79	38	80	6	78	8	80	4	81
E38000105	2015	8	1	56	25	56	6	56	8	55	4	56
E38000105	2015	9	4	113	63	113	13	115	19	111	14	114
E38000105	2015	10	4	117	57	116	8	114	15	115	9	116
E38000105	2015	11	2	83	51	83	18	84	13	83	9	84
E38000105	2015	12	2	94	64	97	19	96	17	96	14	96
E38000105	2016	1	2	92	63	90	24	92	11	91	12	92
E38000106	2014	4	16	160	98	160	29	160	30	159	51	158
E38000106	2014	5	34	549	246	545	40	550	54	550	108	547
E38000106	2014	6	29	365	193	365	33	365	50	365	110	366
E38000106	2014	7	28	511	247	511	33	511	53	511	117	508
E38000106	2014	8	5	63	39	62	16	63	9	63	25	62
E38000106	2014	9	51	657	305	660	40	658	67	658	185	657
E38000106	2014	10	4	79	41	79	4	79	7	79	37	79
E38000106	2014	11	45	548	245	548	31	546	51	547	116	547
E38000106	2014	12	34	654	314	650	33	652	69	654	140	652
E38000106	2015	1	36	620	320	619	39	619	61	617	135	618
E38000106	2015	2	17	270	134	270	25	269	25	267	67	269
E38000106	2015	3	3	97	45	97	9	94	10	91	28	95
E38000106	2015	4	1	79	46	76	5	77	7	77	34	77
E38000106	2015	5	2	102	53	101	7	100	7	101	39	102
E38000106	2015	6	1	56	35	57	2	57	7	55	16	56
E38000106	2015	7	2	71	28	72	5	72	5	67	18	72
E38000106	2015	8	3	103	40	103	2	102	7	103	27	102
E38000106	2015	9	2	94	52	94	4	93	7	92	40	92
E38000106	2015	10	5	110	57	111	2	110	8	111	45	108
E38000106	2015	11	2	83	39	83	5	82	8	81	29	82
E38000106	2015	12	2	99	49	99	4	97	7	98	35	96
E38000106	2016	1	5	102	47	101	6	101	6	100	32	99
E38000107	2014	4	16	411	20	20	17	411	31	411	19	410
E38000107	2014	5	13	433	22	23	22	433	29	432	22	433
E38000107	2014	6	14	466	37	38	27	465	38	462	33	465
E38000107	2014	7	9	367	24	26	26	368	27	367	22	368
E38000107	2014	8	15	413	29	30	31	413	42	412	39	412
E38000107	2014	9	22	407	22	22	21	407	30	407	21	407
E38000107	2014	10	24	372	21	22	25	373	29	373	36	374
E38000107	2014	11	24	400	23	27	26	399	27	400	29	396
E38000107	2014	12	14	404	24	26	26	402	43	404	54	405
E38000107	2015	1	16	400	27	30	29	399	38	401	22	400
E38000107	2015	2	19	360	28	29	33	359	30	361	28	361
E38000107	2015	3	12	427	22	25	19	425	33	424	18	427
E38000107	2015	4	15	379	24	25	27	379	32	381	18	380
E38000107	2015	5	9	240	10	10	13	242	27	241	8	241
E38000107	2015	6	11	334	26	28	26	336	36	334	26	335
E38000107	2015	7	16	426	23	25	19	425	40	424	21	423
E38000107	2015	8	9	383	19	20	20	384	34	385	17	381
E38000107	2015	9	12	447	26	26	25	446	29	446	28	446
E38000107	2015	10	14	277	16	16	18	272	13	276	17	277
E38000107	2015	11	5	89			0	89	5	85	5	89
E38000107	2015	12	0	10			1	10	1	10
E38000107	2016	1	18	442	30	34	31	442	38	440	36	439
E38000108	2014	4	1	18			2	18	1	17	1	18
E38000108	2014	5	0	25			1	25	2	25	1	25
E38000108	2014	6	2	32			2	32	0	32	3	32
E38000108	2014	7	0	33			2	30	2	32	4	33
E38000108	2014	8	1	35			2	35	3	35	4	34
E38000108	2014	9	0	33			1	32	1	27	1	32
E38000108	2014	10	17	325	9	13	26	324	11	49	40	323
E38000108	2014	11	26	853	313	585	102	838	53	632	78	853
E38000108	2014	12	24	814	307	601	71	811	49	638	70	815
E38000108	2015	1	36	1136	424	706	120	1131	70	773	103	1135
E38000108	2015	2	30	1011	328	607	109	1008	47	666	88	1015
E38000108	2015	3	49	1202	336	649	128	1198	69	736	117	1201
E38000108	2015	4	24	1037	306	575	100	1027	49	621	93	1036
E38000108	2015	5	10	612	281	524	55	614	35	550	29	613
E38000108	2015	6	18	851	294	571	91	844	51	623	73	854
E38000108	2015	7	33	1242	341	625	133	1245	63	708	105	1249
E38000108	2015	8	16	709	264	520	68	706	41	560	58	706
E38000108	2015	9	35	896	333	622	95	891	51	675	110	894
E38000108	2015	10	28	960	266	523	98	960	41	587	131	959
E38000108	2015	11	15	623	286	509	75	619	35	541	86	619
E38000108	2015	12	41	1113	324	613	132	1112	75	664	82	1117
E38000108	2016	1	25	886	334	650	129	877	51	700	74	886
E38000109	2014	4	2	162	79	162			15	161	16	162
E38000109	2014	5	5	272	153	272			32	271	13	272
E38000109	2014	6	4	130	69	130			17	130	7	130
E38000109	2014	7	2	192	86	193			18	193	14	191
E38000109	2014	8	6	173	80	172			22	173	19	172
E38000109	2014	9	4	182	87	181			8	179	11	179
E38000109	2014	10	1	189	84	188			11	189	16	187
E38000109	2014	11	4	236	116	236			18	236	16	236
E38000109	2014	12	6	209	114	208			15	209	16	208
E38000109	2015	1	6	199	96	199			17	198	16	199
E38000109	2015	2	4	222	119	222			22	221	14	221
E38000109	2015	3	0	45	18	45			3	45	13	45
E38000109	2015	4	0	59	30	58			2	58	16	58
E38000109	2015	5	1	133	75	132			7	133	17	133
E38000109	2015	6	1	26					1	26	12	26
E38000109	2015	7	0	35					2	33	11	35
E38000109	2015	8	3	241	95	213			17	242	17	241
E38000109	2015	9	2	237	93	206			22	234	22	236
E38000109	2015	10	2	240	93	209			25	240	12	240
E38000109	2015	11	5	229	95	209			18	231	15	231
E38000109	2015	12	12	278	116	245			18	281	21	276
E38000109	2016	1	2	248	91	215			21	245	13	246
E38000113	2014	4	0	79	46	79	8	77	10	79	3	79
E38000113	2014	5	3	96	58	97	13	96	22	97	2	97
E38000113	2014	6	0	115	80	116	18	116	16	116	10	116
E38000113	2014	7	2	69	40	70	10	69	17	69	5	70
E38000113	2014	8	2	160	100	162	18	160	27	161	10	162
E38000113	2014	9	11	167	101	166	23	165	30	166	21	167
E38000113	2014	10	10	172	97	171	21	173	24	173	13	172
E38000113	2014	11	2	96	45	95	4	94	11	94	5	96
E38000113	2014	12	4	137	81	136	20	136	19	136	10	137
E38000113	2015	1	6	208	108	205	21	205	28	206	10	208
E38000113	2015	2	0	145	85	145	21	145	25	145	8	143
E38000113	2015	3	3	207	122	205	28	208	38	211	11	208
E38000113	2015	4	2	212	128	210	36	212	40	211	19	210
E38000113	2015	5	4	139	76	133	16	138	21	138	13	139
E38000113	2015	6	4	220	119	214	26	218	33	220	7	218
E38000113	2015	7	5	212	121	211	16	210	24	209	8	210
E38000113	2015	8	3	198	113	195	28	198	35	199	15	198
E38000113	2015	9	7	232	137	232	33	232	43	232	7	231
E38000113	2015	10	8	229	134	222	28	229	31	229	17	229
E38000113	2015	11	8	231	129	227	25	230	32	228	13	228
E38000113	2015	12	8	244	135	231	27	241	42	243	11	244
E38000113	2016	1	6	246	150	243	27	244	37	244	15	244
E38000115	2015	1	0	14	9	14	1	12	0	12	1	14
E38000115	2015	2	0	22	7	23	2	22	3	23	0	23
E38000115	2015	4	0	15	11	15	0	13	1	14	1	15
E38000115	2015	7	0	14	6	13	0	14	0	12	0	13
E38000115	2015	9	0	19	10	18	1	19	2	18	0	16
E38000115	2015	10	0	19	6	17	1	18	3	19	0	19
E38000115	2015	11	0	16	5	14	0	14	1	15	1	16
E38000115	2015	12	1	18	7	17	0	17	3	18	0	18
E38000116	2014	4	13	220	131	220	14	220	27	220	19	220
E38000116	2014	5	16	388	232	390	28	390	34	389	44	387
E38000116	2014	6	19	319	193	318	17	319	23	318	40	319
E38000116	2014	7	10	282	173	280	15	282	20	281	51	280
E38000116	2014	8	8	453	236	453	25	450	32	451	39	453
E38000116	2014	9	14	449	258	448	21	449	32	449	61	449
E38000116	2014	10	7	187	112	186	14	186	14	185	42	187
E38000116	2014	11	8	100	57	100	8	101	8	101	13	101
E38000116	2014	12	11	403	218	409	24	412	43	409	38	410
E38000116	2015	1	15	579	319	579	23	579	31	578	63	580
E38000116	2015	2	17	599	344	599	33	598	28	300	80	597
E38000116	2015	3	26	607	334	603	33	606	16	56	101	606
E38000116	2015	4	19	639	367	644	30	640	20	59	94	640
E38000116	2015	5	12	541	320	540	40	545	15	59	81	542
E38000116	2015	6	24	575	346	572	33	575	11	54	96	574
E38000116	2015	7	21	677	395	674	34	674	9	46	116	674
E38000116	2015	8	18	560	330	559	31	558	12	49	102	556
E38000116	2015	9	14	660	346	665	38	664	22	62	78	664
E38000116	2015	10	18	633	361	628	43	636	17	63	120	631
E38000116	2015	11	9	636	318	637	35	636	9	48	79	632
E38000116	2015	12	25	630	341	629	34	627	12	72	110	629
E38000116	2016	1	10	610	338	609	35	608	12	70	60	609
E38000117	2014	4	20	707	377	707	55	708	60	702	237	702
E38000117	2014	5	20	721	360	719	52	721	60	715	269	719
E38000117	2014	6	21	674	336	674	35	673	49	669	237	672
E38000117	2014	7	34	785	402	785	56	784	69	783	313	786
E38000117	2014	8	22	681	317	681	52	681	42	679	246	681
E38000117	2014	9	25	723	344	723	64	724	69	719	274	724
E38000117	2014	10	34	833	444	831	86	832	76	832	409	832
E38000117	2014	11	26	681	324	681	43	678	45	675	270	681
E38000117	2014	12	27	677	316	678	51	677	60	674	242	678
E38000117	2015	1	20	712	374	711	64	711	63	706	293	713
E38000117	2015	2	18	638	315	638	62	639	50	636	232	639
E38000117	2015	3	27	684	345	680	53	681	56	675	253	685
E38000117	2015	4	19	620	335	623	58	617	44	615	254	621
E38000117	2015	5	11	528	271	530	36	526	53	527	210	527
E38000117	2015	6	22	679	355	677	44	680	55	677	231	680
E38000117	2015	7	21	726	351	726	69	728	68	724	276	723
E38000117	2015	8	19	655	314	657	55	655	45	656	277	658
E38000117	2015	9	24	738	377	738	51	740	52	733	315	736
E38000117	2015	10	22	655	319	653	44	656	44	654	261	653
E38000117	2015	11	32	603	295	604	34	606	50	601	231	602
E38000117	2015	12	25	668	339	664	57	668	46	663	279	665
E38000117	2016	1	13	675	351	676	45	669	45	663	287	672
E38000118	2014	4	3	48	29	48			15	48	0	48
E38000118	2014	5	0	60	31	60			4	60	3	60
E38000118	2014	6	2	65	33	65			9	65	0	63
E38000118	2014	7	3	62	36	63			6	63	2	63
E38000118	2014	8	2	66	29	65			9	66	2	66
E38000118	2014	9	4	53	23	53			4	53	2	53
E38000118	2014	10	3	63	26	62			7	62	1	63
E38000118	2015	1	0	10	6	10			0	10	1	10
E38000118	2015	2	0	18	9	19			1	19	1	18
E38000118	2015	3	4	70	42	70			7	69	2	70
E38000118	2015	4	2	64	32	64			9	64	1	64
E38000118	2015	5	1	48	28	48			6	48	1	47
E38000118	2015	6	3	65	27	62			7	65	6	63
E38000118	2015	7	1	81	35	82			7	81	3	80
E38000118	2015	8	0	68	32	68			6	66	7	67
E38000118	2015	9	1	50	21	49			2	49	1	50
E38000118	2015	10	1	56	23	56			7	55	2	56
E38000118	2015	11	4	81	38	81			13	80	5	81
E38000118	2015	12	3	67	35	67			6	67	4	67
E38000118	2016	1	0	74	32	75			6	75	7	75
E38000119	2014	5	1	14	14	14	14	14	9	14	13	14
E38000119	2014	6	0	15	15	15	15	15	6	15	14	15
E38000119	2014	7	2	11	11	11	11	11	7	11	11	11
E38000119	2014	8	1	13	12	12	12	13	9	13	12	13
E38000119	2014	9	1	15	15	15	15	15	7	15	15	15
E38000119	2014	10	1	11	11	11	11	11	6	11	11	11
E38000119	2014	11	2	15	15	15	15	15	4	15	15	15
E38000119	2014	12	0	11	10	11	10	10	5	11	9	10
E38000119	2015	1	2	10	10	10	10	10	7	10	10	10
E38000119	2015	2	2	18	18	18	17	18	6	18	17	18
E38000119	2015	3	4	26	26	26	26	26	10	26	26	26
E38000119	2015	4	2	15	14	15	13	15	5	15	13	15
E38000119	2015	6	0	12	12	12	12	12	4	12	11	11
E38000119	2015	7	0	15	15	15	15	15	7	15	15	15
E38000119	2015	8	2	15	14	14	14	14	3	15	15	15
E38000119	2015	9	0	11	11	11	11	11	6	11	10	11
E38000119	2015	10	0	19	18	18	19	19	9	18	19	19
E38000119	2015	11	1	12	12	12	10	11	4	12	11	11
E38000120	2014	4	0	11	11	11			4	11	6	11
E38000120	2014	6	1	10	8	10			2	10	3	10
E38000120	2014	9	0	15	15	15			4	15	8	14
E38000120	2015	4	2	23	14	23			8	22	9	23
E38000120	2015	5	5	20	16	20			5	20	9	19
E38000120	2015	6	4	15	12	15			6	15	9	15
E38000120	2015	9	1	19	11	19			7	19	4	19
E38000121	2014	4	1	225	131	224	18	225	8	21	26	224
E38000121	2014	5	4	273	148	273	24	273	14	28	30	274
E38000121	2014	6	6	251	152	253	18	253	10	16	20	251
E38000121	2014	7	3	263	163	263	30	263	14	29	36	263
E38000121	2014	8	4	278	146	278	27	278	11	29	28	278
E38000121	2014	9	2	259	134	259	15	259	10	16	19	259
E38000121	2014	10	4	196	105	196	18	197	9	17	20	196
E38000121	2014	11	6	242	133	241	21	241	15	19	22	239
E38000121	2014	12	3	274	140	271			10	19	12	19
E38000121	2015	1	3	269	148	270			13	28	12	28
E38000121	2015	2	3	246	145	247			17	38	20	38
E38000121	2015	3	4	272	149	270	19	197	21	206	19	30
E38000121	2015	4	5	272	158	273	26	274	31	271	24	25
E38000121	2015	5	6	225	125	223	20	225	31	225	20	21
E38000121	2015	6	2	225	133	224	18	224	21	225	19	20
E38000121	2015	7	5	276	139	273	23	274	30	271	19	29
E38000121	2015	8	2	245	124	247	19	246	22	245	17	24
E38000121	2015	9	4	293	153	294	30	293	30	294	23	37
E38000121	2015	10	6	257	129	259	7	148	21	258	8	24
E38000121	2015	11	5	264	145	262	11	123	32	262	22	46
E38000121	2015	12	4	269	148	268	11	130	27	268	22	43
E38000121	2016	1	2	275	162	276	20	153	32	277	16	44
E38000122	2014	5	0	11	11	11	11	11	4	11	9	11
E38000122	2014	6	0	11	11	11	10	11	6	10	9	11
E38000122	2014	7	1	12	10	10	10	10	6	10	10	10
E38000122	2014	8	0	11	11	11	10	11	7	11	11	11
E38000122	2014	9	1	20	20	20	19	20	13	20	19	19
E38000122	2014	10	0	14	13	14	13	13	5	14	13	14
E38000122	2014	11	5	21	21	21	20	21	6	21	21	21
E38000122	2014	12	1	12	13	13	13	13	10	13	13	13
E38000122	2015	1	1	19	16	18	17	17	8	19	17	19
E38000122	2015	2	1	13	12	12	12	13	6	12	12	13
E38000122	2015	3	2	27	25	27	24	27	14	26	24	27
E38000122	2015	4	4	16	16	16	14	16	6	16	16	16
E38000122	2015	7	1	15	14	14	14	15	7	15	12	15
E38000122	2015	8	1	21	21	21	20	20	12	21	19	21
E38000122	2015	9	4	20	19	20	19	19	9	20	19	20
E38000122	2015	10	4	22	23	23	22	23	12	21	20	21
E38000122	2015	11	1	10	10	10	10	10	7	10	10	10
E38000122	2015	12	4	21	21	21	20	21	13	21	20	21
E38000123	2014	4	3	179	12	13	11	179	32	178	7	179
E38000123	2014	5	1	177	10	11	9	176	22	177	9	176
E38000123	2014	6	1	61			3	61	9	61	4	60
E38000123	2014	7	8	215			8	215	21	215	9	214
E38000123	2014	8	7	132			11	132	15	130	13	131
E38000123	2014	9	12	216			17	216	25	215	24	214
E38000123	2014	10	18	203	27	29	21	204	29	204	21	204
E38000123	2014	11	11	178	19	22	14	177	20	177	20	177
E38000123	2014	12	2	171	12	16	8	171	17	171	9	172
E38000123	2015	1	9	201			20	202	28	200	29	200
E38000123	2015	2	3	170			10	170	21	172	15	173
E38000123	2015	3	8	207			14	206	31	205	20	208
E38000123	2015	4	10	189	4	10	15	188	32	190	19	190
E38000123	2015	5	14	197			16	197	34	197	26	197
E38000123	2015	6	9	217			11	214	26	215	28	219
E38000123	2015	7	6	233	5	10	9	234	26	232	14	234
E38000123	2015	8	7	169	6	10	14	168	30	169	19	169
E38000123	2015	9	6	224			22	224	25	224	29	223
E38000123	2015	10	11	205			20	206	26	207	28	207
E38000123	2015	11	2	190			11	191	17	190	13	191
E38000123	2015	12	1	168			14	166	28	169	21	170
E38000123	2016	1	7	202			20	202	34	204	37	204
E38000125	2014	4	7	184	104	184			28	183	11	183
E38000125	2014	5	0	52	32	52			8	51	2	51
E38000125	2014	7	6	213	96	212			32	213	7	212
E38000125	2014	8	4	141	55	118	5	50	16	139	24	139
E38000125	2014	9	4	190	102	190	17	189	17	192	27	188
E38000125	2014	10	5	165	91	164	16	162	28	165	16	163
E38000125	2014	11	1	151	73	152	10	150	17	152	16	152
E38000125	2014	12	3	157	83	157	13	157	19	157	14	158
E38000125	2015	1	3	100	49	99	5	98	12	99	14	100
E38000125	2015	2	0	44	24	44	3	43	2	44	2	44
E38000125	2015	3	3	100	47	100	9	99	14	100	12	99
E38000125	2015	4	2	71	36	73	9	72	11	72	8	72
E38000125	2015	5	7	188	105	200	20	199	15	80	23	156
E38000125	2015	6	5	290	171	307	31	304	16	87	16	87
E38000125	2015	7	5	241	119	251	15	250	9	57	9	61
E38000125	2015	8	6	277	145	298	40	295	19	73	17	66
[truncated: 1,516 more rows]
